# Supplementary material for: The endogenous T cell landscape is reshaped by CAR-T cell therapy and predicts treatment response in multiple myeloma
Source: Leukemia. 2025 Sep 19;39(12):3004–14. doi: 10.1038/s41375-025-02766-5 (PMC12634420; doi:10.1038/s41375-025-02766-5)
Supplement: Supplementary file 2 — Supplementary Tables [file 41375_2025_2766_MOESM2_ESM.xlsx]

## Sheet: Supplementary Table 1 
Supplementary Table 1 - Patient characteristics.
Table with characteristics of patients included in the study.
Study	Subject_ID	Sex	Age	Race	Best Overall Response	Progression-free Survival FDA (months)
bb2121-MM-002	KARMMA2012	F	44	WHITE	PARTIAL RESPONSE	3.71253
bb2121-MM-002	KARMMA2016	F	71	WHITE	STRINGENT COMPLETE RESPONSE	27.8604
bb2121-MM-002	KARMMA2023	M	66	WHITE	STRINGENT COMPLETE RESPONSE	24.4764
bb2121-MM-002	KARMMA2025	M	46	BLACK OR AFRICAN AMERICAN	MINIMAL RESPONSE	11.3018
bb2121-MM-002	KARMMA2026	M	67	WHITE	COMPLETE RESPONSE	19.5811
bb2121-MM-002	KARMMA2027	M	70	WHITE	STRINGENT COMPLETE RESPONSE	19.5154
bb2121-MM-002	KARMMA2029	M	61	WHITE	STRINGENT COMPLETE RESPONSE	22.2423
bb2121-MM-003	KARMMA3001	M	64	WHITE	STRINGENT COMPLETE RESPONSE	30.9487
bb2121-MM-003	KARMMA3009	F	67	WHITE	PARTIAL RESPONSE	11.9261
bb2121-MM-003	KARMMA3011	F	63	WHITE	STRINGENT COMPLETE RESPONSE	37.7166
bb2121-MM-003	KARMMA3012	M	63	WHITE	STRINGENT COMPLETE RESPONSE	26.9076
bb2121-MM-003	KARMMA3014	M	42	WHITE	VERY GOOD PARTIAL RESPONSE	25.2649
bb2121-MM-003	KARMMA3016	M	58	WHITE	COMPLETE RESPONSE	26.6119
bb2121-MM-003	KARMMA3017	M	59	WHITE	VERY GOOD PARTIAL RESPONSE	6.43943
bb2121-MM-003	KARMMA3021	M	67	WHITE	STRINGENT COMPLETE RESPONSE	14.0616
bb2121-MM-003	KARMMA3024	F	71	WHITE	STRINGENT COMPLETE RESPONSE	29.1417
bb2121-MM-003	KARMMA3026	M	70	WHITE	STABLE DISEASE	3.8768
bb2121-MM-003	KARMMA3031	M	36	WHITE	STABLE DISEASE	3.02259
bb2121-MM-003	KARMMA3032	F	54	BLACK OR AFRICAN AMERICAN	STRINGENT COMPLETE RESPONSE	8.90349
bb2121-MM-003	KARMMA3033	M	60	WHITE	VERY GOOD PARTIAL RESPONSE	17.2156
bb2121-MM-003	KARMMA3035	M	68	BLACK OR AFRICAN AMERICAN	VERY GOOD PARTIAL RESPONSE	24.5421
bb2121-MM-003	KARMMA3037	M	65	WHITE	STRINGENT COMPLETE RESPONSE	34.7926
bb2121-MM-003	KARMMA3041	M	60	WHITE	STRINGENT COMPLETE RESPONSE	20.6982
bb2121-MM-003	KARMMA3042	M	71	WHITE	STABLE DISEASE	3.54825

## Sheet: Supplementary Table 2
Supplementary Table 2 - Cell numbers for plate-based scRNA-Seq sample before and after quality filtering. Related to Figure 1.
Detailed table with absolute and relative numbers of cells in each full-length sequencing sample before and after quality filtering.
sample	total_number	pass_number_abs	pass_number_rel
2012_PB_M2D1	96	88	0.916667
2016_BM_M2D1	96	79	0.822917
2016_PB_M2D1	96	80	0.833333
2023_BM_M2D1	96	63	0.65625
2023_PB_M2D1	96	57	0.59375
2025_PB_M2D1	96	27	0.28125
2026_BM_M2D1	68	31	0.455882
2026_PB_M2D1	96	89	0.927083
2027_BM_M2D1	96	39	0.40625
2027_PB_M2D1	96	63	0.65625
2029_BM_M2D1	48	35	0.729167
2029_PB_M2D1	96	70	0.729167
3001_BM_Screening	48	46	0.958333
3001_BM_M2D1	63	58	0.920635
3009_PB_Screening	48	47	0.979167
3009_PB_M2D1	59	54	0.915254
3011_BM_Screening	34	27	0.794118
3011_BM_M2D1	60	56	0.933333
3012_BM_Screening	48	47	0.979167
3012_BM_M2D1	55	48	0.872727
3012_BM_M7D1	48	46	0.958333
3012_PB_Screening	48	45	0.9375
3012_PB_M2D1	96	87	0.90625
3012_PB_M7D1	48	45	0.9375
3014_BM_Screening	96	46	0.479167
3014_BM_M2D1	96	88	0.916667
3014_BM_M7D1	96	29	0.302083
3014_PB_Screening	96	10	0.104167
3014_PB_M2D1	94	92	0.978723
3014_PB_M7D1	48	45	0.9375
3016_BM_Screening	48	42	0.875
3016_BM_M2D1	94	91	0.968085
3016_BM_M7D1	48	44	0.916667
3016_PB_Screening	48	35	0.729167
3016_PB_M2D1	94	92	0.978723
3016_PB_M7D1	48	43	0.895833
3017_BM_Screening	96	38	0.395833
3017_BM_M2D1	48	43	0.895833
3017_PB_Screening	96	47	0.489583
3017_PB_M2D1	48	30	0.625
3021_BM_Screening	48	46	0.958333
3021_BM_M2D1	60	57	0.95
3021_BM_M7D1	48	47	0.979167
3021_PB_Screening	48	42	0.875
3021_PB_M2D1	69	61	0.884058
3021_PB_M7D1	48	47	0.979167
3024_BM_Screening	48	48	1
3024_BM_M2D1	54	48	0.888889
3024_BM_M7D1	48	33	0.6875
3024_PB_Screening	48	46	0.958333
3024_PB_M2D1	96	92	0.958333
3024_PB_M7D1	48	35	0.729167
3026_BM_Screening	59	46	0.779661
3026_BM_M2D1	48	44	0.916667
3026_PB_Screening	48	46	0.958333
3026_PB_M2D1	48	26	0.541667
3031_BM_Screening	48	47	0.979167
3031_BM_M2D1	96	83	0.864583
3031_PB_Screening	48	48	1
3031_PB_M2D1	96	84	0.875
3032_PB_Screening	96	92	0.958333
3032_PB_M2D1	73	61	0.835616
3032_PB_M7D1	48	45	0.9375
3033_PB_Screening	48	47	0.979167
3033_PB_M2D1	93	85	0.913978
3033_PB_M7D1	48	42	0.875
3035_BM_M2D1	96	87	0.90625
3035_BM_M7D1	48	46	0.958333
3035_PB_Screening	48	24	0.5
3035_PB_M2D1	96	69	0.71875
3035_PB_M7D1	48	45	0.9375
3037_PB_Screening	96	95	0.989583
3037_PB_M2D1	69	67	0.971014
3041_BM_Screening	48	45	0.9375
3041_BM_M2D1	96	90	0.9375
3041_BM_M7D1	48	47	0.979167
3041_PB_Screening	48	44	0.916667
3041_PB_M2D1	96	88	0.916667
3041_PB_M7D1	48	47	0.979167
3042_PB_Screening	48	47	0.979167
3042_PB_M2D1	96	40	0.416667
Crimson_Donor1	62	59	0.951613
Crimson_Donor2	96	86	0.895833
Crimson_Donor3	96	88	0.916667
Crimson_Donor4	96	94	0.979167
PBMC_Donor2	94	80	0.851064
PBMC_Donor3	94	75	0.797872
PBMC_Donor4	94	70	0.744681
PBMC_Donor5	94	75	0.797872
			0.829546
			0.104167
			1

## Sheet: Supplementary Table 3
Supplementary Table 3 - Gene signatures used for functional annotation of clusters.
Gene signatures and source for annotation of T cell states.
Zavidij et al., 2020	Zavidij et al., 2020	Azizi et al., 2018	Azizi et al., 2018	Andreatta et al., 2021	Andreatta et al., 2021	Andreatta et al., 2021	Andreatta et al., 2021	Miller et al., 2019	Zheng et al., 2021	Zheng et al., 2021	Gueguen et al., 2021	Azizi et al., 2018
Memory_like_effector_signature_Tsig7	Effector_like_signature_Tsig4	CD8_Activation	Cytolytics_effector_pathway	CD8_Tex	CD8_NaiveLike	CD8_EarlyActiv	CD8_Tpex	proliferating_score	IL7RposTm	GZMKposearlyTem	Stemness	Terminal_differentiation
GZMK	GIMAP7	CD69	EOMES	LAG3	CCR7	GZMK	LAG3	0610010K14RIK	ZFP36L2	EOMES	ABCB1A	TIGIT
JUN	FGFBP2	CCR7	TBX21	PRF1	IL7R	FOS	XCL1	1500009L16RIK	TSC22D3	GZMK	KAT6A	PDCD1
CXCR4	LGALS1	CD27	GZMB	CD8A	SELL	CD69	CRTAM	1700097N02RIK	IL7R	CXCR4	RRAS	CD274
RGS1	GZMB	BTLA	PRF1	HAVCR2	TCF7	ZFP36	IFNG	1810037I17RIK	CXCR4	CD74	ABCB1B	CTLA4
NFKBIA	PRF1	CD40LG	FASL	GZMB	TXK	FOSB	CCL4	2010107E04RIK	ZFP36	CXCR5	KLF4	LAG3
JUNB	CD52	IL2RA	GZMH	NKG7	S1PR1	CCL5	PDCD1	2610318N02RIK	BTG1	CCR4	SALL4	HAVCR2
CD69	GZMH	CD3E	GZMA	CD8B	LEF1	GZMM	DUSP4	2700029M09RIK	ANXA1	CD44	ALPL	CD244
CD8B	GNLY	CD47		CTSD	SATB1	DUSP2	CD8A	2700094K13RIK	LMNA	DUSP2	LDHA	CD160
IFRD1		EOMES		MAF	CST7	GPR183	KLRD1	4930427A07RIK	CD55	CMC1	SATB1
		GNLY		FOXP3	PRF1	CDKN1A	ID2	4930579G24RIK	TNFAIP3	CST7	ANTXR2
		GZMA		BATF	ABI3	LMNA	CST7	ABRACL	FTH1	DKK3	LDHB
		GZMB		IKZF4	FASLG	S100A11	PDCD1	ACSL5	RGCC	SH2D1A	SETBP1
		PRF1		IKZF2	ITM2C	S100A4	TNFRSF9	ACTB	GPR183	ENC1	ARL4C
		IFNG			C12orf75	PLIN2	SAT1	ACTG1	PABPC1	TRAT1	LDHC
		CD8A			EOMES	TNFRSF9		ACTN4		DTHD1	SETDB1
		CD8B			CHST12	TOX		ACTR3		PIK3R1	ATR
		CD95L			CCR5	LYST		AES		CRTAM	LDHD
		LAMP1			HCST	TNFSF4		AGFG2			SKIL
		LAG3			AOAH	CCL3		AI662270			BAALC
		CTLA4			HOPX	GZMB		ALYREF			LECT1
		HLA-DRA			SLAMF7	RAB27A		ANAPC11			SMARCAD1
		TNFRSF4			CXCR3	PRF1		ANAPC13			BASP1
		ICOS			OASL	CD70		ANAPC15			LPIN1
		TNFRSF9			F2R	PLSCR1		ANAPC5			SOX2
		TNFRSF18			CXCR6	CXCL13		ANP32B			BCL6
								ANP32E			LY6A
								ANXA2			SPON1
								ANXA5			BUB1
								ANXA6			LY6E
								AP2S1			STAT3
								APITD1			CCR7
								ARHGDIA			MAP3K8
								ARHGDIB			TBX21
								ARL6IP1			CCR9
								ARPC4			MAPK12
								ARPC5			TBX3
								ARSB			CD27
								ASF1B			MCM3AP
								ATP1A1			TCF3
								ATP5B			DOCK9
								ATP5C1			MCOLN2
								ATP5F1			TCL1
								ATP5G3			DUSP9
								ATP5H			MYC
								ATP5J			TDGF1
								ATP5J2			EOMES
								ATP5K			NANOG
								ATP5O			TERT
								ATPIF1			ESRRB
								AURKA			NCOR2
								AURKB			TIGIT
								BAK1			EVL
								BANF1			NR0B1
								BC021614			TNFAIP2
								BIRC5			FAS
								BLMH			NR1D2
								BSG			TNFRSF1B
								BUB1B			FGF2
								BUB3			P2RY14
								BZW1			TRAF1
								CALM1			FUT4
								CALM2			PAX6
								CALM3			TRAF4
								CALR			GZMK
								CANX			PCGF2
								CAPG			TRIB2
								CAPZA2			HAND1
								CAPZB			PLEKHA5
								CARHSP1			TXNIP
								CBFB			HESX1
								CBX1			PODXL
								CBX3			IER3
								CBX5			POU5F1
								CCDC34			ZFP42
								CCNA2			IL2RB
								CCNB1			POU6F1
								CCNB2			ZFX
								CCNE1			IL7R
								CD47			PRKCE
								CD48			ZIC3
								CDC20			IRF4
								CDC25B			REST
								CDC42			IRF8
								CDC45			RIF1
								CDCA2			JARID2
								CDCA3			RNF138
								CDCA4
								CDCA5
								CDCA8
								CDK1
								CDK2
								CDK4
								CDKN2C
								CDKN2D
								CDKN3
								CENPA
								CENPE
								CENPF
								CENPL
								CENPM
								CENPW
								CEP55
								CFL1
								CHAF1A
								CHAF1B
								CISD1
								CISD3
								CIT
								CKAP2
								CKAP2L
								CKS1B
								CKS2
								CLIC1
								CLSPN
								CMC2
								CMPK1
								CMTM7
								COMMD1
								COMMD3
								CORO1A
								CORO1C
								COTL1
								COX20
								COX5A
								COX5B
								COX6B1
								COX7A2
								CRIP1
								CSNK2B
								CSRP1
								CST3
								CTBP1
								CYBA
								CYCS
								DAP
								DAZAP1
								DBF4
								DBI
								DCK
								DCTPP1
								DDX39
								DDX39B
								DEK
								DEPDC1A
								DERA
								DHFR
								DIAPH3
								DLGAP5
								DNAJC9
								DNMT1
								DPCD
								DPY30
								DTL
								DTYMK
								DUT
								DYNLL1
								E2F1
								E2F2
								EBP
								EIF1AX
								EIF2S1
								EIF3L
								EIF4A1
								EIF4H
								EIF5A
								EMP3
								ENO1
								ERH
								ERI1
								ESCO2
								ESYT1
								ETFA
								ETFB
								EWSR1
								EXOSC8
								EZH2
								EZR
								FABP5
								FAM96A
								FBXO5
								FEN1
								FIGNL1
								FKBP2
								FLNA
								FUNDC2
								FXN
								FZR1
								G3BP1
								GAPDH
								GARS
								GDI2
								GINS2
								GLIPR2
								GLTP
								GM17087
								GMFG
								GMNN
								GNAI2
								GNAS
								GNB2
								GTF2F1
								H2AFV
								H2AFX
								H2AFZ
								H3F3A
								HAT1
								HAUS4
								HAUS8
								HDAC1
								HDGF
								HELLS
								HEXB
								HINT1
								HIST1H1B
								HIST1H1E
								HIST1H2AE
								HIST1H2AP
								HIST1H4I
								HJURP
								HMGB1
								HMGB2
								HMGB3
								HMGN2
								HMGN5
								HMMR
								HN1
								HNRNPA1
								HNRNPA2B1
								HNRNPA3
								HNRNPAB
								HNRNPC
								HNRNPF
								HNRNPK
								HNRNPU
								HP1BP3
								HPRT
								HSD11B1
								HSP90AA1
								HSP90B1
								HSPA8
								IDH3A
								IDH3G
								IFI27L2A
								IFI30
								ILK
								IMPA2
								IMPDH2
								INCENP
								ITGB1
								ITGB7
								KIF11
								KIF20A
								KIF20B
								KIF22
								KIF23
								KIFC1
								KNSTRN
								KRTCAP2
								L7RN6
								LAGE3
								LBR
								LCP1
								LDHA
								LGALS1
								LGALS3
								LIG1
								LMNB1
								LOCKD
								LRRC58
								LSM2
								LSM3
								LSM4
								LSM5
								LSM6
								LSP1
								MAD2L1
								MAGOH
								MAGT1
								MANF
								MAPRE1
								MAZ
								MCM2
								MCM3
								MCM4
								MCM5
								MCM6
								MCM7
								MDH1
								MDH2
								MELK
								MIF
								MIF4GD
								MINOS1
								MIS18A
								MKI67
								MRPL18
								MRPL20
								MRPL33
								MRPL42
								MRPL51
								MRPS18C
								MSRB1
								MT1
								MTCH1
								MTHFD2
								MTPN
								MXD3
								MYL12A
								MYO1G
								NANS
								NAP1L1
								NASP
								NCAPD2
								NCAPD3
								NCAPG
								NCAPH
								NCAPH2
								NDC80
								NDE1
								NDUFA11
								NDUFA4
								NDUFAB1
								NDUFB11
								NDUFB6
								NDUFB7
								NDUFB8
								NDUFC1
								NDUFC2
								NDUFS5
								NDUFS8
								NDUFV2
								NEIL3
								NFYB
								NGFRAP1
								NME1
								NONO
								NOP58
								NPM3
								NRM
								NSMCE1
								NSMCE2
								NT5C3B
								NUBP1
								NUCKS1
								NUDC
								NUDT21
								NUF2
								NUP62
								NUSAP1
								NXT1
								OAZ1
								ORC6
								PA2G4
								PAICS
								PBDC1
								PBK
								PCBD2
								PCBP1
								PCNA
								PDAP1
								PDIA3
								PDIA6
								PDLIM1
								PFDN6
								PFN1
								PHF11B
								PHF5A
								PHGDH
								PIH1D1
								PKM
								PKMYT1
								PLK1
								PLP2
								PMF1
								PMM1
								POLD1
								POLE4
								POMP
								PPIA
								PPIB
								PPIH
								PPIL1
								PPP1CA
								PPP1CC
								PPP2R4
								PRC1
								PRDX1
								PRDX2
								PRDX4
								PRELID1
								PRIM1
								PSAP
								PSAT1
								PSMA1
								PSMA2
								PSMA4
								PSMA6
								PSMB2
								PSMB3
								PSMB4
								PSMB5
								PSMB6
								PSMB7
								PSMB9
								PSMC3
								PSMC4
								PSMD13
								PSMD14
								PSMD8
								PSME2
								PTBP1
								PTMA
								PYCARD
								RAC1
								RACGAP1
								RAD21
								RAD51
								RAD51AP1
								RALY
								RAN
								RANBP1
								RANGAP1
								RAP1A
								RASGRP2
								RBBP4
								RBBP7
								RBM3
								RBM8A
								RBMXL1
								RBX1
								RCC1
								RDM1
								REEP4
								REEP5
								RFC1
								RFC2
								RFC3
								RFC4
								RFC5
								RHOA
								RIPK3
								RNASEH2B
								RNF26
								ROM1
								RPA1
								RPA3
								RPS27L
								RRM1
								RRM2
								RTN3
								S100A10
								S100A11
								S100A13
								S100A4
								S100A6
								SAE1
								SDF2L1
								SDHB
								SDHD
								SEC11C
								SEPHS1
								2023-09-07
								SERINC3
								SERP2
								SET
								SF3B6
								SGOL1
								SH3BGRL3
								SHCBP1
								SHFM1
								SIVA1
								SKA1
								SKA2
								SLBP
								SLC25A5
								SLC29A1
								SLMO2
								SMC1A
								SMC2
								SMC3
								SMC4
								SMC6
								SMDT1
								SMS
								SNRPA
								SNRPA1
								SNRPB
								SNRPC
								SNRPD1
								SNRPE
								SNRPF
								SNX3
								SPC24
								SPC25
								SPCS1
								SRSF1
								SRSF2
								SRSF3
								SRSF7
								SSR2
								SSRP1
								SUB1
								SUMO2
								SUMO3
								SYNCRIP
								TACC3
								TAF10
								TAF12
								TAGLN2
								TALDO1
								TCEB2
								TCF19
								TEX30
								THOC7
								TIPIN
								TK1
								TKT
								TMEM14C
								TMEM256
								TMPO
								TMSB4X
								TOP2A
								TPI1
								TPM3
								TPM4
								TPX2
								TSPO
								TUBA1A
								TUBA1B
								TUBA1C
								TUBB4B
								TUBB5
								TUBG1
								TXN1
								TYMS
								U2AF1
								UBA2
								UBE2A
								UBE2C
								UBE2D2A
								UBE2I
								UBE2L3
								UBE2N
								UBE2S
								UBE2T
								UBL4A
								UCHL3
								UCHL5
								UHRF1
								USP1
								VDAC1
								VDAC3
								VIM
								VPS36
								WBP5
								WDR1
								WDR76
								XIST
								YBX1
								YWHAB
								YWHAE
								YWHAH
								YWHAQ
								ZDHHC2

## Sheet: Supplementary Table 4
Supplementary Table 4 - Marker genes for individual CD8 T cell clusters from plate-based scRNA-Seq. Related to Figure 1.
Detailed table with marker genes for each cluster determined by Seurat.
Gene	p_val	avg_log2FC	pct.1	pct.2	p_val_adj	cluster
CX3CR1	6.8173e-137	1.25523	0.938	0.611	1.95377e-132	0
PRF1	1.19936e-69	0.657928	0.99	0.921	3.43726e-65	0
PLEK	3.6901e-53	0.631364	0.926	0.737	1.05754e-48	0
ADGRG1	7.00412e-46	0.585426	0.909	0.671	2.00731e-41	0
FGFBP2	1.41347e-42	0.524941	0.897	0.684	4.05088e-38	0
SPN	3.84639e-42	0.523589	0.889	0.701	1.10234e-37	0
APOBEC3G	1.27385e-40	0.545779	0.911	0.754	3.65072e-36	0
TSPAN14	1.68395e-39	0.529588	0.882	0.689	4.82603e-35	0
GIMAP4	3.47284e-39	0.595804	0.849	0.676	9.95282e-35	0
GNLY	9.91445e-39	0.543428	0.879	0.676	2.84138e-34	0
VCL	9.24042e-38	0.484579	0.689	0.454	2.64821e-33	0
STING1	4.70595e-36	0.526875	0.705	0.47	1.34868e-31	0
GIMAP7	2.42184e-35	0.365021	0.926	0.74	6.94074e-31	0
SASH3	2.66138e-35	0.522572	0.843	0.662	7.62725e-31	0
PRR5L	5.61226e-34	0.472258	0.708	0.48	1.60842e-29	0
FUT11	6.25691e-34	0.404803	0.675	0.45	1.79317e-29	0
GZMH	8.70131e-34	0.35972	0.99	0.858	2.49371e-29	0
CTSC	1.75411e-33	0.526946	0.873	0.726	5.02709e-29	0
FGR	1.92009e-33	0.433516	0.731	0.499	5.50279e-29	0
MIR4435-2HG	2.32969e-33	0.265116	0.757	0.526	6.67665e-29	0
ABI3	4.86458e-33	0.418951	0.685	0.467	1.39414e-28	0
FCGR3A	7.19027e-33	0.61907	0.69	0.486	2.06066e-28	0
ADGRG5	1.55723e-32	0.441063	0.614	0.396	4.46288e-28	0
ARHGEF3	2.18508e-31	0.381885	0.851	0.637	6.26223e-27	0
ACTR3	3.14182e-31	0.532717	0.875	0.743	9.00415e-27	0
ITGAM	2.14218e-30	0.417566	0.646	0.429	6.13927e-26	0
S1PR1	5.12137e-30	0.477966	0.767	0.575	1.46773e-25	0
GIMAP5	1.68353e-29	0.410818	0.75	0.536	4.82482e-25	0
GIMAP6	2.72767e-29	0.447588	0.56	0.352	7.81724e-25	0
SPON2	4.01206e-29	0.586815	0.719	0.529	1.14982e-24	0
SELPLG	2.7618e-28	0.379283	0.9	0.753	7.91504e-24	0
TTC38	4.30327e-28	0.487263	0.607	0.405	1.23327e-23	0
ARPC5	4.88859e-28	0.425491	0.821	0.622	1.40102e-23	0
KLRD1	4.58694e-27	0.457195	0.841	0.705	1.31457e-22	0
CCND3	4.84508e-27	0.365765	0.925	0.775	1.38855e-22	0
TBC1D10C	2.73901e-26	0.409779	0.883	0.755	7.84973e-22	0
ST6GAL1	1.07971e-25	0.371678	0.826	0.653	3.09433e-21	0
HNRNPF	1.78549e-25	0.412381	0.776	0.57	5.11702e-21	0
SIT1	2.44434e-25	0.41006	0.542	0.35	7.00523e-21	0
NFATC3	2.55432e-25	0.327463	0.83	0.641	7.32043e-21	0
ARHGEF2	7.68043e-25	0.351415	0.509	0.324	2.20113e-20	0
APOBEC3C	1.00857e-24	0.350357	0.937	0.824	2.89046e-20	0
ITGB2	1.28255e-24	0.327154	0.994	0.965	3.67566e-20	0
DYNLL1	1.45728e-24	0.251046	0.55	0.352	4.17641e-20	0
STK38	3.13095e-24	0.386346	0.86	0.714	8.973e-20	0
GZMB	1.10953e-23	0.293243	0.854	0.676	3.17981e-19	0
THEMIS	1.39202e-23	0.412018	0.794	0.636	3.98939e-19	0
PRSS23	3.66813e-23	0.402462	0.476	0.293	1.05125e-18	0
SH2D3C	4.00363e-23	0.316395	0.502	0.322	1.1474e-18	0
MOB3A	4.55316e-23	0.380609	0.707	0.537	1.30489e-18	0
UCP2	4.79227e-23	0.347182	0.934	0.809	1.37342e-18	0
DOK2	7.11901e-23	0.431396	0.736	0.568	2.04024e-18	0
MSN	1.03346e-22	0.305092	0.977	0.917	2.96179e-18	0
IFI16	3.619e-22	0.283142	0.862	0.712	1.03717e-17	0
CD53	6.62531e-22	0.329966	0.95	0.873	1.89875e-17	0
TPST2	7.03935e-22	0.385384	0.744	0.575	2.01741e-17	0
PLEKHG3	1.06115e-21	0.304917	0.365	0.208	3.04114e-17	0
TES	1.33787e-21	0.394853	0.676	0.521	3.83421e-17	0
HAVCR2	1.61273e-21	0.601317	0.349	0.203	4.62192e-17	0
CASP10	2.05935e-21	0.381049	0.295	0.158	5.90188e-17	0
RAB29	2.57579e-21	0.294059	0.829	0.661	7.38195e-17	0
PTGER2	6.49735e-21	0.408342	0.45	0.284	1.86208e-16	0
SLC9A3R1	1.06126e-20	0.301213	0.85	0.685	3.04146e-16	0
NBEAL2	1.1136e-20	0.396163	0.742	0.579	3.19145e-16	0
TNFRSF1A	1.37234e-20	0.348434	0.409	0.254	3.93299e-16	0
HSPA8	2.14924e-20	0.30705	0.978	0.917	6.15951e-16	0
PIM1	3.19007e-20	0.327245	0.553	0.381	9.14241e-16	0
IKZF3	3.66622e-20	0.325309	0.834	0.683	1.0507e-15	0
CORO1A	6.85953e-20	0.268326	0.987	0.943	1.96587e-15	0
CAPZA1	7.44537e-20	0.280067	0.973	0.913	2.13377e-15	0
CDC42EP3	1.47337e-19	0.345044	0.564	0.398	4.22254e-15	0
MAT2B	3.33194e-19	0.277282	0.811	0.648	9.54902e-15	0
ESYT1	5.27694e-19	0.350447	0.706	0.539	1.51232e-14	0
HS3ST3B1	7.43635e-19	0.401395	0.214	0.102	2.13118e-14	0
ITGB1	7.80384e-19	0.343501	0.836	0.696	2.2365e-14	0
ANXA6	9.05501e-19	0.29572	0.934	0.832	2.59508e-14	0
CDK2AP2	2.67733e-18	0.252432	0.633	0.46	7.67296e-14	0
LASP1	3.1044e-18	0.255519	0.763	0.596	8.8969e-14	0
ACTN4	3.11234e-18	0.326963	0.752	0.594	8.91964e-14	0
ARL6IP1	3.1751e-18	0.345539	0.716	0.569	9.09951e-14	0
PDGFRB	3.3711e-18	0.377144	0.201	0.094	9.66123e-14	0
LAMP2	3.88876e-18	0.321637	0.457	0.301	1.11448e-13	0
RAB10	4.12524e-18	0.288976	0.454	0.296	1.18225e-13	0
ARHGAP25	4.7736e-18	0.302077	0.86	0.724	1.36807e-13	0
TSPAN2	6.70017e-18	0.371995	0.299	0.169	1.9202e-13	0
VSIR	8.47999e-18	0.283299	0.754	0.58	2.43028e-13	0
HMOX2	9.44497e-18	0.337987	0.631	0.475	2.70683e-13	0
MVP	2.38893e-17	0.307978	0.676	0.514	6.84642e-13	0
SLFN5	3.63472e-17	0.313199	0.885	0.729	1.04167e-12	0
ZNF683	4.88961e-17	0.43711	0.36	0.222	1.40131e-12	0
KCNAB2	5.36677e-17	0.295363	0.858	0.738	1.53806e-12	0
TPM4	5.57136e-17	0.459854	0.579	0.431	1.5967e-12	0
ARL6IP5	7.82132e-17	0.256319	0.866	0.728	2.24151e-12	0
C14orf119	9.78357e-17	0.256368	0.33	0.197	2.80387e-12	0
TMEM273	1.13747e-16	0.365478	0.25	0.134	3.25989e-12	0
CD2	1.25088e-16	0.254874	0.949	0.843	3.58489e-12	0
RGS3	1.26949e-16	0.280892	0.452	0.3	3.63824e-12	0
ELOVL6	1.48842e-16	0.251925	0.265	0.147	4.26567e-12	0
ARHGAP30	1.71176e-16	0.281925	0.861	0.715	4.90572e-12	0
RASA3	1.76867e-16	0.25768	0.787	0.669	5.06883e-12	0
SP4	1.97306e-16	0.287326	0.55	0.395	5.65459e-12	0
ADRB2	4.5699e-16	0.279879	0.526	0.378	1.30969e-11	0
SERPINB1	1.09174e-15	0.336044	0.597	0.457	3.12881e-11	0
MRFAP1L1	1.20492e-15	0.294137	0.507	0.358	3.45319e-11	0
EIF4EBP2	1.40025e-15	0.324913	0.678	0.534	4.01299e-11	0
ACTB	1.76177e-15	0.267371	1	1	5.04905e-11	0
DSTN	1.9695e-15	0.28583	0.691	0.545	5.64438e-11	0
AP1M1	2.02771e-15	0.313996	0.515	0.37	5.81122e-11	0
WDR1	2.72285e-15	0.257895	0.845	0.702	7.80342e-11	0
HIGD1A	3.03914e-15	0.255771	0.38	0.244	8.70986e-11	0
CALHM2	3.86819e-15	0.424358	0.336	0.213	1.10858e-10	0
STAT3	4.76193e-15	0.287589	0.802	0.669	1.36472e-10	0
PCMT1	8.14751e-15	0.303936	0.496	0.358	2.335e-10	0
CISH	3.02133e-14	0.504048	0.204	0.107	8.65884e-10	0
PLEKHO2	3.28178e-14	0.283513	0.246	0.14	9.40526e-10	0
FERMT3	4.38795e-14	0.31191	0.667	0.529	1.25754e-09	0
SNX20	5.97152e-14	0.295363	0.426	0.293	1.71138e-09	0
MCM3	1.05185e-13	0.369422	0.301	0.187	3.01449e-09	0
ERI1	1.28905e-13	0.35216	0.33	0.218	3.69429e-09	0
DHCR24	1.30862e-13	0.263526	0.17	0.085	3.75039e-09	0
KLRG1	1.40474e-13	0.256858	0.888	0.787	4.02583e-09	0
IVNS1ABP	2.59997e-13	0.420218	0.53	0.403	7.45126e-09	0
MYD88	2.64446e-13	0.25197	0.617	0.473	7.57877e-09	0
ITGA5	2.66555e-13	0.30043	0.388	0.263	7.63919e-09	0
COPZ1	2.67625e-13	0.25306	0.546	0.406	7.66986e-09	0
KEAP1	2.69323e-13	0.311704	0.318	0.203	7.71852e-09	0
TRPV2	9.62355e-13	0.255023	0.639	0.509	2.75801e-08	0
TAGAP	1.04051e-12	0.312744	0.511	0.387	2.98199e-08	0
TLN1	1.40617e-12	0.266544	0.745	0.615	4.02994e-08	0
SLC35F6	1.78537e-12	0.250021	0.505	0.385	5.11669e-08	0
PRKACB	1.7988e-12	0.264405	0.766	0.646	5.15518e-08	0
SLC25A20	2.71242e-12	0.398814	0.339	0.231	7.77353e-08	0
CPPED1	7.38131e-12	0.297184	0.157	0.081	2.11541e-07	0
HENMT1	9.29961e-12	0.341576	0.314	0.207	2.66518e-07	0
OAS2	1.39617e-11	0.276211	0.516	0.399	4.00129e-07	0
COPB2	2.16349e-11	0.33648	0.353	0.245	6.20034e-07	0
CNDP2	2.38909e-11	0.264275	0.459	0.338	6.8469e-07	0
TESPA1	2.95898e-11	0.272308	0.415	0.301	8.48015e-07	0
PDIA4	3.02589e-11	0.314954	0.436	0.319	8.67189e-07	0
VDAC3	4.54366e-11	0.258797	0.509	0.384	1.30217e-06	0
UBLCP1	4.57037e-11	0.254593	0.38	0.27	1.30982e-06	0
PLOD1	5.59483e-11	0.367013	0.214	0.129	1.60342e-06	0
CASP1	6.15414e-11	0.281194	0.533	0.413	1.76372e-06	0
LSG1	1.80065e-10	0.265581	0.38	0.279	5.16047e-06	0
GIMAP8	1.91828e-10	0.275143	0.2	0.118	5.49761e-06	0
C1GALT1C1	2.12542e-10	0.343596	0.139	0.072	6.09125e-06	0
NMI	2.29872e-10	0.262578	0.419	0.309	6.58791e-06	0
FARSA	2.51017e-10	0.276548	0.262	0.169	7.1939e-06	0
IDH1	2.51628e-10	0.326823	0.153	0.082	7.21142e-06	0
PATL2	2.60477e-10	0.267345	0.692	0.571	7.465e-06	0
CSTF1	2.82023e-10	0.341382	0.19	0.111	8.0825e-06	0
TMCO1	3.64728e-10	0.253854	0.503	0.394	1.04528e-05	0
GBP1	5.12419e-10	0.285611	0.509	0.388	1.46854e-05	0
DPP3	1.55197e-09	0.298821	0.248	0.162	4.44778e-05	0
ATAD1	2.2106e-09	0.262567	0.436	0.33	6.33535e-05	0
ATP6V1H	3.13481e-09	0.33702	0.375	0.282	8.98405e-05	0
LPAR5	3.27873e-09	0.323402	0.17	0.101	9.39651e-05	0
MAT2A	4.02365e-09	0.263133	0.489	0.385	0.000115314	0
RUVBL1	6.83437e-09	0.276711	0.328	0.235	0.000195866	0
SLC25A12	8.75471e-09	0.274909	0.315	0.223	0.000250901	0
PPP2R3C	2.10201e-08	0.256659	0.337	0.248	0.000602414	0
EXOC5	2.80612e-08	0.275596	0.317	0.23	0.000804207	0
ATF6	4.69255e-08	0.252291	0.42	0.326	0.00134484	0
ORC5	4.21651e-07	0.259147	0.211	0.142	0.0120841	0
SEC23B	5.5155e-07	0.312	0.367	0.287	0.0158069	0
FAM126A	1.10983e-06	0.273499	0.222	0.155	0.0318066	0
PKNOX1	1.72637e-06	0.272904	0.202	0.14	0.049476	0
TMSB4X	1.30008e-113	0.956092	1	1	3.72589e-109	2
TMSB10	1.24156e-110	1.2041	0.998	0.998	3.55817e-106	2
CD52	7.11085e-90	1.1081	1	0.97	2.0379e-85	2
S100A4	1.85724e-83	1.24278	0.976	0.939	5.32265e-79	2
B2M	6.54165e-76	0.57414	1	1	1.87477e-71	2
NKG7	3.35745e-68	0.724253	0.993	0.986	9.6221e-64	2
SH3BGRL3	4.33319e-61	0.758483	0.998	0.99	1.24185e-56	2
TMSB4XP4	7.19794e-57	0.427048	1	0.992	2.06286e-52	2
PFN1	3.524e-48	0.714264	0.993	0.993	1.00994e-43	2
MYL6	2.45122e-43	0.804079	0.976	0.963	7.02494e-39	2
IL32	4.42954e-41	0.59794	0.996	0.984	1.26946e-36	2
GZMA	2.0513e-39	0.910372	0.963	0.912	5.87883e-35	2
FAU	9.73895e-38	0.611017	0.989	0.984	2.79109e-33	2
SERF2	1.5436e-37	0.76	0.95	0.942	4.4238e-33	2
ATP5F1E	1.38622e-36	0.843558	0.867	0.857	3.97277e-32	2
UBA52	2.52896e-36	0.682386	0.991	0.991	7.24776e-32	2
UBB	3.43616e-35	0.473031	0.948	0.932	9.8477e-31	2
S100A6	5.23298e-35	0.904243	0.911	0.909	1.49972e-30	2
CFL1	1.67166e-34	0.521546	0.996	0.991	4.7908e-30	2
CD3D	1.72274e-34	0.74605	0.978	0.964	4.93721e-30	2
MYL12A	6.9263e-31	0.622334	0.978	0.977	1.98501e-26	2
COX7C	8.94827e-31	0.825688	0.872	0.834	2.56448e-26	2
GZMH1	3.82019e-30	0.672658	0.961	0.888	1.09483e-25	2
GZMB1	2.46022e-29	0.958513	0.874	0.707	7.05074e-25	2
LGALS1	2.31727e-27	1.04013	0.717	0.556	6.64106e-23	2
GNLY1	1.22851e-26	0.876923	0.839	0.72	3.52079e-22	2
IFITM1	9.80123e-25	0.553388	0.943	0.937	2.80893e-20	2
HCST	8.65009e-24	0.735834	0.863	0.861	2.47903e-19	2
IFITM2	4.77795e-21	0.698902	0.904	0.87	1.36931e-16	2
CST7	7.87558e-20	0.50786	0.965	0.956	2.25706e-15	2
FGFBP21	2.35685e-19	0.766827	0.841	0.732	6.7545e-15	2
NACA	3.57007e-19	0.462367	0.972	0.985	1.02315e-14	2
ARHGDIB	6.38818e-19	0.491058	0.983	0.994	1.83079e-14	2
PSME1	1.16728e-18	0.583425	0.963	0.97	3.34531e-14	2
MTATP6P1	2.56339e-17	0.314927	0.952	0.951	7.34642e-13	2
FTL	7.39351e-17	0.469771	0.983	0.985	2.1189e-12	2
S100A10	2.11394e-16	0.694426	0.839	0.794	6.05835e-12	2
GAPDH	1.42208e-15	0.425617	0.978	0.967	4.07554e-11	2
MYL12B	1.6575e-15	0.609729	0.941	0.913	4.75022e-11	2
CALM1	1.82642e-15	0.397556	0.993	0.993	5.23434e-11	2
UQCRB	4.82149e-15	0.699644	0.796	0.777	1.38179e-10	2
ELOB	7.1379e-15	0.628812	0.715	0.7	2.04565e-10	2
CD99	3.96057e-14	0.488961	0.913	0.935	1.13506e-09	2
PFDN5	8.65849e-14	0.663428	0.893	0.898	2.48144e-09	2
ARPC3	1.05284e-13	0.47113	0.913	0.909	3.01734e-09	2
S100A11	2.91598e-13	0.741198	0.65	0.573	8.35691e-09	2
CDC42	1.36833e-12	0.590577	0.935	0.951	3.92151e-08	2
PPIA	2.85302e-12	0.463028	0.95	0.975	8.17648e-08	2
PTPRCAP	4.18121e-12	0.459199	0.937	0.958	1.19829e-07	2
OST4	4.34877e-12	0.397488	0.73	0.711	1.24631e-07	2
CD3G	1.1179e-11	0.480165	0.967	0.964	3.20379e-07	2
COMMD6	1.136e-11	0.592843	0.646	0.607	3.25567e-07	2
ATP5MC2	1.30253e-11	0.568729	0.815	0.832	3.73291e-07	2
PTMA	4.45614e-11	0.334198	0.991	0.997	1.27709e-06	2
BTF3	1.12465e-10	0.470504	0.876	0.911	3.22314e-06	2
PPIB	2.08959e-10	0.39189	0.8	0.819	5.98855e-06	2
NDUFB7	5.26575e-10	0.512627	0.559	0.485	1.50911e-05	2
COX4I1	7.28356e-10	0.545798	0.885	0.923	2.08739e-05	2
RACK1	1.01763e-09	0.304242	0.993	0.992	2.91642e-05	2
COX6B1	1.24155e-09	0.510708	0.643	0.621	3.55817e-05	2
RAC2	1.34296e-09	0.421474	0.902	0.942	3.84878e-05	2
COX7A2	1.60745e-09	0.662132	0.6	0.572	4.60678e-05	2
IL2RG	1.65735e-09	0.381783	0.95	0.957	4.7498e-05	2
COX8A	1.80221e-09	0.330355	0.657	0.638	5.16496e-05	2
COX5B	3.1933e-09	0.586045	0.704	0.67	9.15168e-05	2
MT2A	5.40689e-09	0.514887	0.615	0.556	0.000154956	2
EMP3	8.23566e-09	0.350046	0.887	0.886	0.000236026	2
TOMM7	2.15136e-08	0.530252	0.796	0.848	0.000616557	2
HINT1	3.73918e-08	0.592061	0.752	0.765	0.00107161	2
TMEM258	4.54036e-08	0.451342	0.524	0.459	0.00130122	2
SRGN	8.88354e-08	0.451409	0.891	0.93	0.00254593	2
TSPO	1.20329e-07	0.600351	0.6	0.542	0.0034485	2
YWHAZ	1.92468e-07	0.339543	0.996	0.994	0.00551593	2
SNRPD2	2.55809e-07	0.688644	0.702	0.704	0.00733122	2
H3-3B	3.47018e-07	0.294222	0.97	0.978	0.0099452	2
SRP14	4.37371e-07	0.618112	0.857	0.881	0.0125346	2
ATP5MPL	5.9147e-07	0.457247	0.607	0.537	0.0169509	2
PLAAT4	6.68441e-07	0.476211	0.796	0.805	0.0191568	2
NDUFB9	7.7541e-07	0.475766	0.583	0.534	0.0222225	2
UQCR10	1.06023e-06	0.603143	0.559	0.517	0.030385	2
MKI67	1.12152e-140	2.84604	0.732	0.035	3.21416e-136	6
ZWINT	1.92583e-139	1.94836	0.554	0.017	5.51925e-135	6
PCLAF	4.40131e-135	1.20383	0.643	0.027	1.26137e-130	6
CCNB2	3.23073e-107	1.32752	0.411	0.012	9.25894e-103	6
TROAP	4.5065e-99	0.334138	0.339	0.008	1.29152e-94	6
CDC45	1.132e-89	0.853425	0.339	0.01	3.24419e-85	6
CLSPN	6.76737e-89	1.10522	0.607	0.039	1.93946e-84	6
BIRC5	6.31928e-83	0.284497	0.339	0.011	1.81104e-78	6
STMN1	3.36365e-78	3.44243	0.929	0.13	9.63988e-74	6
GINS2	7.95446e-73	1.37416	0.429	0.023	2.27967e-68	6
RRM2	7.52597e-71	2.54762	0.589	0.049	2.15687e-66	6
FAM111B	1.53123e-70	0.759814	0.268	0.008	4.38834e-66	6
CDC20	2.92724e-70	1.6819	0.25	0.007	8.38919e-66	6
TK1	3.05751e-65	1.51707	0.339	0.015	8.76251e-61	6
MCM4	7.25077e-62	2.22588	0.607	0.059	2.078e-57	6
MCM2	1.07105e-58	2.08755	0.571	0.054	3.06951e-54	6
UBE2C	1.36544e-57	0.305021	0.214	0.006	3.9132e-53	6
CENPW	4.70464e-55	0.427001	0.321	0.017	1.3483e-50	6
CENPF	3.42103e-53	1.94659	0.482	0.043	9.80433e-49	6
TYMS	2.90553e-52	0.591214	0.518	0.05	8.32696e-48	6
TOP2A	3.11786e-44	1.27882	0.536	0.063	8.93548e-40	6
ASF1B	4.59165e-42	0.632892	0.304	0.02	1.31592e-37	6
CDC6	5.94401e-42	0.917424	0.286	0.018	1.70349e-37	6
DHFR	9.42655e-39	0.308103	0.464	0.052	2.70156e-34	6
CENPU	4.39894e-37	1.15382	0.429	0.048	1.26069e-32	6
CDCA7	3.73027e-36	1.75051	0.571	0.089	1.06906e-31	6
DYNC2I2	7.2302e-36	0.908446	0.304	0.024	2.0721e-31	6
CENPM	6.74138e-35	0.675937	0.393	0.043	1.93201e-30	6
APOBEC3B	1.61183e-34	0.570466	0.232	0.015	4.61935e-30	6
ASPM	1.5654e-33	0.780586	0.357	0.036	4.48629e-29	6
PRR11	2.42301e-31	0.503755	0.464	0.065	6.94411e-27	6
BRCA1	2.16587e-29	0.832036	0.411	0.055	6.20717e-25	6
DUT	3.83578e-29	1.35949	0.696	0.162	1.0993e-24	6
ORC1	1.03806e-28	0.779899	0.286	0.027	2.97498e-24	6
MELK	1.79662e-28	0.779378	0.393	0.051	5.14893e-24	6
GAPDH1	2.83811e-28	1.38254	1	0.968	8.13374e-24	6
TIMELESS	3.294e-28	0.855263	0.393	0.051	9.44028e-24	6
SKA3	7.34991e-28	0.300238	0.196	0.013	2.10641e-23	6
DTL	1.15192e-27	1.27864	0.446	0.072	3.3013e-23	6
RAD51AP1	9.47224e-27	0.634825	0.268	0.025	2.71465e-22	6
PCNA	1.34111e-26	2.53456	0.679	0.186	3.84347e-22	6
RAD51	1.55496e-26	1.27681	0.339	0.042	4.45635e-22	6
MCM31	1.65342e-26	1.89957	0.768	0.212	4.73854e-22	6
FEN1	3.21997e-26	1.40749	0.482	0.083	9.22812e-22	6
PRIM1	6.70758e-26	0.762102	0.554	0.104	1.92232e-21	6
PTTG1	1.45505e-25	1.32007	0.571	0.119	4.17004e-21	6
HMGN2	1.95327e-25	1.68699	1	0.852	5.59789e-21	6
GINS1	5.21764e-25	0.488379	0.25	0.024	1.49532e-20	6
POLE2	9.89981e-25	0.432899	0.304	0.035	2.83719e-20	6
CENPN	9.95564e-25	0.498679	0.411	0.064	2.85319e-20	6
MCM5	1.95354e-24	2.21021	0.732	0.236	5.59864e-20	6
SLC29A1	2.65476e-24	0.523561	0.25	0.024	7.60828e-20	6
NUSAP1	7.93873e-24	0.691392	0.536	0.108	2.27516e-19	6
MCM10	9.00739e-24	0.430022	0.25	0.025	2.58143e-19	6
SHCBP1	2.62077e-23	0.605709	0.232	0.022	7.51087e-19	6
SLC43A3	9.42729e-23	0.355747	0.429	0.071	2.70177e-18	6
CHEK1	1.31833e-21	0.889772	0.375	0.062	3.7782e-17	6
MCM6	2.34478e-21	2.20365	0.589	0.168	6.7199e-17	6
RPA3	2.35606e-21	1.01863	0.696	0.198	6.75224e-17	6
DLGAP5	2.73222e-21	0.58729	0.161	0.012	7.83027e-17	6
TPX2	3.36595e-21	1.10186	0.339	0.052	9.64649e-17	6
DCTPP1	4.41414e-21	0.525951	0.536	0.11	1.26505e-16	6
SNRNP25	6.75476e-21	0.615038	0.375	0.06	1.93585e-16	6
RNASEH2A	1.11412e-20	0.809236	0.446	0.085	3.19297e-16	6
CDK1	1.2034e-20	1.00068	0.196	0.018	3.44881e-16	6
E2F2	1.22196e-20	0.28063	0.321	0.046	3.50202e-16	6
CFL11	1.93618e-20	0.913337	1	0.992	5.5489e-16	6
PRDX3	1.93775e-20	1.32421	0.75	0.243	5.55341e-16	6
CDKN3	2.2796e-20	0.957371	0.321	0.049	6.53309e-16	6
ACTB1	3.69579e-20	1.22579	1	1	1.05918e-15	6
CDK4	4.65104e-20	0.480929	0.536	0.117	1.33294e-15	6
HMGB2	7.59177e-20	1.96417	0.911	0.495	2.17573e-15	6
ARHGDIB1	1.82433e-19	0.945065	1	0.992	5.22833e-15	6
CDCA5	1.9922e-19	0.382745	0.125	0.008	5.70946e-15	6
PAICS	2.18499e-19	1.07099	0.536	0.133	6.26196e-15	6
CDK2	2.99478e-19	0.474945	0.375	0.066	8.58273e-15	6
TXNDC171	3.79011e-19	0.593912	0.625	0.168	1.08621e-14	6
MTHFD1	1.18159e-18	0.93865	0.661	0.185	3.38633e-14	6
GTSE1	2.32484e-18	0.48007	0.196	0.02	6.66276e-14	6
POC1A	3.19668e-18	0.365517	0.179	0.017	9.16136e-14	6
PSME2P1	1.15308e-17	0.276087	0.964	0.591	3.30462e-13	6
WDHD1	1.25701e-17	0.485013	0.321	0.054	3.60246e-13	6
MCM7	1.44145e-17	2.02368	0.714	0.28	4.13106e-13	6
TRIP13	1.60678e-17	0.442734	0.143	0.011	4.60487e-13	6
HMMR	1.63538e-17	0.459612	0.179	0.018	4.68682e-13	6
GMNN	2.30807e-17	0.812053	0.5	0.124	6.6147e-13	6
TUBA1B	4.05228e-17	0.94678	0.857	0.42	1.16134e-12	6
THOC3	4.48237e-17	0.347731	0.625	0.183	1.2846e-12	6
SLC25A51	9.97686e-17	1.45395	0.964	0.681	2.85927e-12	6
CDCA7L	1.91467e-16	0.628465	0.339	0.062	5.48726e-12	6
ACOT7	2.22015e-16	0.736227	0.357	0.069	6.36272e-12	6
SPC24	2.25994e-16	0.422099	0.214	0.027	6.47676e-12	6
RAN	2.31683e-16	1.43925	0.929	0.629	6.63981e-12	6
NCAPG2	2.72709e-16	0.933793	0.393	0.085	7.81558e-12	6
SMC2	2.88521e-16	0.940257	0.5	0.13	8.26872e-12	6
WDR76	2.91668e-16	0.917095	0.464	0.116	8.35891e-12	6
PSME21	3.17135e-16	1.17712	1	0.754	9.08878e-12	6
ESD	3.65121e-16	0.726044	0.625	0.179	1.0464e-11	6
GINS4	3.84468e-16	0.324385	0.25	0.037	1.10185e-11	6
POLA1	4.64885e-16	0.861066	0.482	0.121	1.33231e-11	6
SGO2	5.11602e-16	0.602765	0.286	0.047	1.4662e-11	6
DSCC1	5.50521e-16	0.647982	0.196	0.024	1.57774e-11	6
PHGDH	6.19439e-16	0.564191	0.25	0.037	1.77525e-11	6
BARD1	6.77487e-16	0.994883	0.518	0.139	1.94161e-11	6
PSMA4	7.33547e-16	1.3382	0.893	0.489	2.10227e-11	6
PPIA1	8.64913e-16	0.875253	1	0.971	2.47875e-11	6
KNTC1	9.34705e-16	0.969073	0.518	0.148	2.67877e-11	6
KIF11	1.09142e-15	0.440139	0.286	0.048	3.1279e-11	6
PPIL1	1.16736e-15	0.608935	0.321	0.057	3.34553e-11	6
SNRPE	1.27986e-15	0.672172	0.857	0.339	3.66794e-11	6
NUDT1	1.29196e-15	0.46563	0.5	0.125	3.70262e-11	6
DPP31	1.35193e-15	0.744123	0.607	0.18	3.8745e-11	6
ANP32B	1.50325e-15	1.13195	0.893	0.519	4.30817e-11	6
NDUFB5	1.54537e-15	0.56011	0.714	0.218	4.42887e-11	6
BOLA3	1.78531e-15	0.443809	0.536	0.147	5.11651e-11	6
YWHAE	1.78925e-15	0.886818	0.893	0.489	5.12781e-11	6
AHCY	1.96743e-15	0.812923	0.393	0.085	5.63846e-11	6
VIM	2.01655e-15	1.391	0.964	0.804	5.77922e-11	6
LRR1	2.03132e-15	0.415198	0.357	0.072	5.82157e-11	6
CHAF1A	2.60805e-15	0.361086	0.393	0.085	7.47442e-11	6
CCNB1	2.67665e-15	1.01675	0.161	0.017	7.67101e-11	6
COTL1	3.02986e-15	1.24675	0.875	0.448	8.68329e-11	6
HIRIP3	6.22883e-15	0.311227	0.411	0.091	1.78512e-10	6
CBX5	7.60677e-15	1.15265	0.786	0.34	2.18002e-10	6
ARPC21	9.15149e-15	0.798786	1	0.987	2.62273e-10	6
RANBP1	9.22127e-15	0.533475	0.625	0.189	2.64272e-10	6
NABP2	9.28817e-15	0.550392	0.607	0.189	2.6619e-10	6
CORO1A2	2.02557e-14	0.920145	1	0.955	5.80507e-10	6
PFN11	2.22274e-14	0.786697	1	0.993	6.37014e-10	6
EZH2	2.64859e-14	0.926624	0.786	0.319	7.5906e-10	6
PSME2P2	2.69272e-14	0.347575	0.946	0.607	7.71706e-10	6
ATP5F1A	2.75559e-14	1.03888	1	0.723	7.89724e-10	6
ENO11	2.76574e-14	1.1379	0.964	0.819	7.92634e-10	6
SCD	2.79191e-14	0.348657	0.339	0.07	8.00134e-10	6
CCNA2	2.93663e-14	0.710968	0.232	0.037	8.41609e-10	6
CENPQ	3.5001e-14	0.290314	0.25	0.04	1.00309e-09	6
CCT5	3.53715e-14	1.12272	0.786	0.346	1.01371e-09	6
GLRX3	3.58405e-14	0.896605	0.786	0.328	1.02715e-09	6
COX8A1	3.88598e-14	0.434657	0.929	0.636	1.11368e-09	6
PPIF	4.92344e-14	0.705178	0.482	0.135	1.41101e-09	6
TMSB4X1	5.20109e-14	0.575365	1	1	1.49058e-09	6
GGCT	5.52043e-14	0.896168	0.482	0.139	1.5821e-09	6
LDHA	7.09922e-14	1.26597	0.982	0.759	2.03456e-09	6
ZWILCH	9.1972e-14	0.646799	0.411	0.103	2.63583e-09	6
SHMT2	9.96082e-14	0.809231	0.554	0.163	2.85467e-09	6
H2AZ1	1.31044e-13	1.64415	0.839	0.483	3.75559e-09	6
RFC4	1.4567e-13	0.695502	0.482	0.139	4.17474e-09	6
NCAPD2	1.78945e-13	0.804515	0.589	0.197	5.12838e-09	6
NASP	2.41748e-13	1.21378	0.821	0.379	6.92827e-09	6
LMNB2	3.58011e-13	0.363463	0.375	0.087	1.02602e-08	6
DTYMK	4.1727e-13	0.730477	0.554	0.182	1.19586e-08	6
NEIL3	4.41187e-13	0.356817	0.179	0.024	1.2644e-08	6
KIF20A	4.6653e-13	0.540617	0.107	0.009	1.33703e-08	6
POLQ	4.88027e-13	0.577149	0.232	0.039	1.39864e-08	6
NUDT21	6.06093e-13	0.740082	0.839	0.372	1.737e-08	6
POLD1	7.08593e-13	0.452649	0.339	0.076	2.03076e-08	6
LIG1	7.69744e-13	1.07634	0.5	0.161	2.20601e-08	6
BLVRA	8.14323e-13	0.577814	0.571	0.177	2.33377e-08	6
DSN1	9.39441e-13	0.597512	0.339	0.077	2.69234e-08	6
TIFA	1.05432e-12	0.901125	0.429	0.117	3.02157e-08	6
TFDP1	1.16092e-12	0.451018	0.375	0.09	3.32707e-08	6
HELLS	1.18116e-12	1.39976	0.661	0.3	3.38509e-08	6
APOBEC3H	1.2189e-12	0.67751	0.446	0.125	3.49324e-08	6
GTF3C6	1.43177e-12	0.726535	0.786	0.325	4.10332e-08	6
POLE	1.49655e-12	0.399061	0.464	0.131	4.28897e-08	6
ANXA21	1.55681e-12	1.23175	0.911	0.721	4.46166e-08	6
EBNA1BP2	1.79699e-12	0.538095	0.571	0.183	5.14999e-08	6
BRCA2	2.39556e-12	0.883989	0.357	0.089	6.86542e-08	6
COX6C1	2.74622e-12	0.651275	0.982	0.713	7.87038e-08	6
SHMT1	2.76666e-12	1.01933	0.446	0.135	7.92896e-08	6
NDUFA21	3.00861e-12	0.538849	0.821	0.385	8.62238e-08	6
HNRNPA2B1	3.07626e-12	1.0269	0.982	0.934	8.81626e-08	6
FANCI	3.15732e-12	0.81886	0.518	0.172	9.04855e-08	6
BZW2	3.17477e-12	0.663035	0.482	0.144	9.09859e-08	6
POLD3	3.67414e-12	0.522965	0.393	0.103	1.05297e-07	6
CDCA8	3.81518e-12	0.705969	0.179	0.026	1.09339e-07	6
SAE1	4.37573e-12	1.05012	0.643	0.247	1.25404e-07	6
TMEM106C	5.84557e-12	0.978241	0.5	0.157	1.67528e-07	6
CCDC28B	5.94423e-12	0.356447	0.464	0.133	1.70356e-07	6
IRF8	6.67743e-12	0.567357	0.196	0.031	1.91368e-07	6
IDH2	6.82865e-12	1.17465	0.893	0.607	1.95702e-07	6
HMGB1P5	7.00796e-12	0.567262	0.929	0.843	2.00841e-07	6
RBBP8	7.76287e-12	0.410953	0.304	0.067	2.22476e-07	6
CENPX	8.1244e-12	0.462315	0.607	0.209	2.32837e-07	6
ATP5MC3	9.48498e-12	0.891327	0.946	0.612	2.7183e-07	6
DEK	9.67254e-12	1.04327	0.875	0.583	2.77205e-07	6
SEPHS1	9.71542e-12	0.428385	0.375	0.097	2.78434e-07	6
KHDC1	1.07691e-11	0.412613	0.268	0.055	3.08632e-07	6
HNRNPF1	1.0987e-11	1.07258	0.964	0.626	3.14876e-07	6
CHAF1B	1.10542e-11	0.458348	0.321	0.077	3.16801e-07	6
LCP1	1.15966e-11	0.785082	1	0.975	3.32346e-07	6
GGH	1.2015e-11	0.693451	0.196	0.032	3.44338e-07	6
ZNF367	1.25774e-11	0.376693	0.179	0.026	3.60457e-07	6
TUBG1	1.44469e-11	0.536717	0.304	0.068	4.14032e-07	6
PPP1CA1	2.01475e-11	0.754519	1	0.781	5.77408e-07	6
HADH	2.1148e-11	0.594033	0.464	0.142	6.0608e-07	6
BUB1	2.29234e-11	0.538834	0.179	0.027	6.56962e-07	6
CALM3	2.41245e-11	0.650347	0.911	0.559	6.91384e-07	6
DBI1	2.66221e-11	0.61398	0.911	0.52	7.62962e-07	6
HAT1	2.71559e-11	0.62802	0.661	0.255	7.78262e-07	6
CD38	2.78008e-11	1.03295	0.607	0.232	7.96743e-07	6
HNRNPA1P48	2.88032e-11	0.311229	1	0.929	8.25471e-07	6
NSD2	3.24003e-11	0.740832	0.554	0.208	9.2856e-07	6
USP1	3.24926e-11	0.860184	0.643	0.266	9.31204e-07	6
RMI1	3.82377e-11	0.39274	0.214	0.038	1.09585e-06	6
KEAP11	3.96339e-11	0.436955	0.625	0.231	1.13587e-06	6
HSPA14	4.08196e-11	0.506787	0.589	0.21	1.16985e-06	6
HPRT1	4.15868e-11	0.855272	0.589	0.215	1.19184e-06	6
BRI3BP	4.61563e-11	0.250717	0.357	0.091	1.32279e-06	6
FARSA1	4.62472e-11	0.630059	0.554	0.191	1.3254e-06	6
POLA2	4.82184e-11	0.748809	0.375	0.103	1.38189e-06	6
HTATSF1	4.95168e-11	0.781425	0.536	0.189	1.4191e-06	6
MDH1	6.45512e-11	0.898073	0.911	0.525	1.84997e-06	6
PTMA1	6.5267e-11	0.652045	1	0.996	1.87049e-06	6
KIF15	6.60481e-11	0.671755	0.232	0.045	1.89287e-06	6
CRYZ	7.08057e-11	0.678731	0.5	0.162	2.02922e-06	6
RWDD4	7.15256e-11	0.280098	0.554	0.19	2.04985e-06	6
ILF2	7.38336e-11	0.780228	0.839	0.406	2.116e-06	6
PTMAP5	7.42442e-11	0.283709	1	0.961	2.12776e-06	6
RRM1	7.52619e-11	1.06822	0.607	0.252	2.15693e-06	6
ABRACL	8.26638e-11	0.753	0.804	0.372	2.36906e-06	6
CENPE	9.06533e-11	0.697469	0.411	0.125	2.59803e-06	6
MAGOHB	9.25782e-11	0.395207	0.464	0.145	2.6532e-06	6
ECHDC1	1.08646e-10	0.54057	0.661	0.262	3.11367e-06	6
SSNA11	1.09957e-10	0.480617	0.696	0.277	3.15125e-06	6
TREX1	1.10933e-10	0.81587	0.429	0.133	3.17922e-06	6
DCXR	1.26619e-10	0.496037	0.696	0.288	3.62878e-06	6
CBR1	1.41023e-10	0.343134	0.411	0.118	4.04159e-06	6
ATP5F1C	1.42476e-10	0.85438	0.946	0.594	4.08322e-06	6
GOT2	1.4766e-10	0.828803	0.536	0.196	4.2318e-06	6
AHSA1	1.51394e-10	0.571379	0.714	0.287	4.33879e-06	6
HAUS1	1.73928e-10	0.417231	0.5	0.166	4.98459e-06	6
RPF2	1.77057e-10	0.449388	0.429	0.132	5.07428e-06	6
RCC1	1.98959e-10	0.397638	0.357	0.095	5.70196e-06	6
MRTO4	2.0475e-10	0.321043	0.321	0.08	5.86793e-06	6
CBX3	2.07756e-10	0.850155	0.893	0.57	5.95409e-06	6
NCAPH	2.23579e-10	0.724087	0.214	0.041	6.40755e-06	6
CENPH	2.44219e-10	0.346153	0.179	0.029	6.99908e-06	6
TCP1	2.45916e-10	0.914117	0.768	0.384	7.0477e-06	6
ATAD2	2.54915e-10	0.530303	0.589	0.236	7.30561e-06	6
MCFD2	2.58032e-10	0.334462	0.5	0.165	7.39493e-06	6
PSMB2	2.58864e-10	0.637677	0.911	0.484	7.41878e-06	6
SNRPD1	2.63859e-10	0.557361	0.768	0.374	7.56193e-06	6
DNMT1	2.68499e-10	1.05299	0.875	0.533	7.69491e-06	6
CACYBP	2.80377e-10	0.783614	0.768	0.371	8.03533e-06	6
TPRKB	2.88721e-10	0.251022	0.554	0.191	8.27445e-06	6
GTSF1	2.92901e-10	0.373628	0.268	0.06	8.39426e-06	6
NUTF2	2.94814e-10	0.664176	0.768	0.345	8.44906e-06	6
TIMM10	3.04314e-10	0.364755	0.393	0.114	8.72132e-06	6
C19orf48	3.11562e-10	0.565095	0.375	0.108	8.92904e-06	6
TXN1	3.45234e-10	0.673351	0.875	0.476	9.89405e-06	6
TMSB101	3.93424e-10	0.681469	1	0.998	1.12751e-05	6
DCPS	4.48615e-10	0.576349	0.5	0.172	1.28569e-05	6
PSMB6	4.58307e-10	0.747814	0.893	0.521	1.31346e-05	6
THAP5	4.839e-10	0.281483	0.482	0.165	1.38681e-05	6
CCDC167	4.86674e-10	0.333277	0.554	0.2	1.39476e-05	6
VMA21	4.96824e-10	0.413052	0.571	0.22	1.42385e-05	6
EIF4A3	4.97726e-10	1.13622	0.536	0.2	1.42643e-05	6
ACAT2	5.65576e-10	0.640714	0.446	0.145	1.62089e-05	6
TIMM13	5.7727e-10	0.395926	0.554	0.198	1.6544e-05	6
FH	5.99529e-10	0.738858	0.429	0.135	1.71819e-05	6
NDUFB4	6.38538e-10	0.440312	0.875	0.446	1.82999e-05	6
HSPBP1	6.61924e-10	0.307487	0.375	0.106	1.89701e-05	6
MT2A1	6.91929e-10	0.567113	0.929	0.558	1.983e-05	6
HSPD1	6.97968e-10	0.893912	0.732	0.365	2.00031e-05	6
CCT6A	7.06925e-10	0.816574	0.875	0.464	2.02598e-05	6
FANCA	8.18535e-10	0.558677	0.429	0.143	2.34584e-05	6
COPS3	8.70576e-10	0.788244	0.679	0.3	2.49498e-05	6
CDC7	9.58805e-10	0.638894	0.411	0.133	2.74784e-05	6
FANCD2	9.59264e-10	0.52755	0.5	0.186	2.74915e-05	6
UBE2L3	9.92566e-10	0.714335	0.911	0.568	2.8446e-05	6
PSMD1	1.0035e-09	0.745572	0.732	0.357	2.87593e-05	6
LSM5	1.0144e-09	0.512182	0.482	0.161	2.90716e-05	6
RFT1	1.03295e-09	0.606726	0.411	0.134	2.96032e-05	6
PMVK	1.04184e-09	0.419283	0.482	0.164	2.98581e-05	6
SNRPF	1.04695e-09	0.322971	0.821	0.429	3.00044e-05	6
UQCRH	1.1018e-09	0.708169	0.911	0.567	3.15766e-05	6
SERPINE2	1.1943e-09	0.253977	0.143	0.021	3.42275e-05	6
RUVBL2	1.48901e-09	0.596122	0.482	0.167	4.26736e-05	6
SEM1	1.51559e-09	0.403616	0.839	0.472	4.34354e-05	6
HIGD1A1	1.52094e-09	0.601493	0.643	0.278	4.35886e-05	6
NDUFB31	1.54254e-09	0.480389	0.696	0.331	4.42077e-05	6
RAD21	1.55762e-09	0.752481	0.875	0.524	4.46399e-05	6
BANF1	1.59635e-09	0.34029	0.661	0.282	4.57497e-05	6
TPM41	1.70323e-09	1.08697	0.804	0.47	4.88128e-05	6
CTNNAL1	1.71393e-09	0.331141	0.179	0.031	4.91195e-05	6
PLK4	1.76288e-09	0.353509	0.232	0.05	5.05225e-05	6
NOP16	1.80282e-09	0.268065	0.357	0.101	5.16671e-05	6
MALSU1	1.90998e-09	0.408665	0.411	0.129	5.47381e-05	6
MRM2	1.94178e-09	0.369418	0.304	0.077	5.56494e-05	6
SUPT16H	2.01023e-09	0.695068	0.804	0.415	5.76111e-05	6
DNAJC15	2.04286e-09	0.680315	0.625	0.254	5.85464e-05	6
SFXN1	2.08246e-09	0.771253	0.821	0.426	5.96811e-05	6
RFC5	2.20741e-09	0.771186	0.339	0.1	6.32621e-05	6
POLR2H	2.29122e-09	0.345612	0.411	0.129	6.56639e-05	6
DLEU2	2.36779e-09	0.385402	0.571	0.228	6.78584e-05	6
HNRNPA3	2.49209e-09	0.683101	0.964	0.737	7.14207e-05	6
BRIP1	2.53527e-09	0.480195	0.286	0.075	7.26582e-05	6
PSMD14	2.56759e-09	0.899976	0.661	0.311	7.35846e-05	6
VRK1	2.57298e-09	0.703068	0.554	0.229	7.3739e-05	6
ETV7	2.58758e-09	0.34831	0.214	0.044	7.41575e-05	6
CBX1	3.03787e-09	0.321668	0.411	0.13	8.70622e-05	6
NPM11	3.40977e-09	0.634326	1	0.9	9.77205e-05	6
CRELD2	3.42141e-09	0.441124	0.357	0.105	9.80543e-05	6
SEC23B1	3.4409e-09	0.468053	0.696	0.304	9.86126e-05	6
C1QBP	3.61968e-09	0.579332	0.714	0.323	0.000103736	6
ATP5PB	3.97468e-09	1.07229	0.857	0.564	0.00011391	6
XRCC6	3.98974e-09	0.839259	0.929	0.652	0.000114342	6
FDPS	4.08806e-09	0.365986	0.679	0.298	0.00011716	6
SMIM15	4.14332e-09	0.387056	0.429	0.138	0.000118743	6
NDUFS6	4.20789e-09	0.299616	0.768	0.376	0.000120594	6
PARK71	4.59973e-09	0.794672	0.893	0.686	0.000131824	6
PSMD8	4.64123e-09	0.745675	0.875	0.518	0.000133013	6
PDIA6	4.92365e-09	0.743819	0.768	0.381	0.000141107	6
LDHB	5.05665e-09	0.85792	0.982	0.868	0.000144918	6
STOML2	5.13245e-09	0.598906	0.643	0.275	0.000147091	6
H2AZ2	5.20289e-09	0.526603	0.786	0.393	0.00014911	6
CHCHD21	5.73045e-09	0.707852	0.964	0.812	0.000164229	6
UBE2A	6.09138e-09	0.462061	0.714	0.321	0.000174573	6
HNRNPM	6.18511e-09	0.944702	0.946	0.733	0.000177259	6
UNG	6.45874e-09	0.582317	0.357	0.107	0.000185101	6
SNRPA	6.67414e-09	0.252643	0.732	0.356	0.000191274	6
ETFA	7.19891e-09	0.555483	0.75	0.361	0.000206314	6
NAA20	7.31396e-09	0.601299	0.625	0.27	0.000209611	6
EIF2S1	7.39966e-09	0.834825	0.607	0.273	0.000212067	6
SKA2	7.72219e-09	0.421771	0.643	0.297	0.00022131	6
COMMD8	7.92589e-09	0.520464	0.5	0.176	0.000227148	6
SLC1A5	8.05005e-09	0.29577	0.339	0.097	0.000230706	6
TXN2	8.13256e-09	0.515749	0.696	0.297	0.000233071	6
SNRPB	8.2957e-09	0.657754	0.929	0.676	0.000237746	6
ATIC	8.36792e-09	0.824733	0.536	0.218	0.000239816	6
GINS3	8.84805e-09	0.432326	0.161	0.029	0.000253576	6
FIBP	1.0049e-08	0.570392	0.607	0.249	0.000287995	6
MCTS1	1.02145e-08	0.251841	0.518	0.187	0.000292739	6
ATG3	1.03289e-08	0.609846	0.714	0.344	0.000296016	6
CCT3	1.0345e-08	0.793332	0.875	0.498	0.000296476	6
POLD2	1.10457e-08	0.498458	0.375	0.118	0.000316559	6
SF3B3	1.10977e-08	0.613516	0.768	0.403	0.000318049	6
MPDU1	1.16591e-08	0.261045	0.5	0.188	0.000334137	6
DCLRE1A	1.17872e-08	0.292672	0.286	0.076	0.00033781	6
ADSL	1.19214e-08	0.68035	0.589	0.245	0.000341655	6
UBR7	1.19583e-08	0.419802	0.464	0.165	0.000342712	6
XRCC4	1.26392e-08	0.332817	0.232	0.054	0.000362227	6
SMS	1.34586e-08	0.334671	0.536	0.199	0.000385709	6
POMP	1.36577e-08	0.687387	0.911	0.614	0.000391417	6
DHX15	1.42545e-08	0.862194	0.75	0.434	0.000408519	6
LAP3	1.45207e-08	0.775939	0.625	0.289	0.000416147	6
FKBP1A	1.46164e-08	0.689249	0.893	0.537	0.000418892	6
ATP5PF1	1.52758e-08	0.620565	0.804	0.45	0.000437788	6
SOD1	1.69642e-08	0.70257	0.964	0.729	0.000486177	6
EXO1	1.87796e-08	0.286553	0.125	0.019	0.000538206	6
SPDL1	1.92396e-08	0.46903	0.232	0.055	0.000551388	6
SNRPC	1.93033e-08	0.597885	0.75	0.388	0.000553213	6
UBE2T	1.94247e-08	0.345403	0.214	0.048	0.000556692	6
PGD	1.95817e-08	0.731488	0.429	0.153	0.000561191	6
GNG51	1.96521e-08	0.516934	0.857	0.532	0.00056321	6
ATP5F1B	2.01671e-08	0.823622	0.929	0.745	0.000577968	6
NDUFA41	2.02428e-08	0.530694	0.946	0.644	0.000580138	6
EIF2B2	2.20501e-08	0.530434	0.393	0.129	0.000631934	6
KNL1	2.22347e-08	0.724234	0.268	0.075	0.000637225	6
LRRCC1	2.22771e-08	0.63637	0.25	0.064	0.00063844	6
EIF1AY	2.31234e-08	0.321458	0.5	0.185	0.000662694	6
RBBP7	2.33522e-08	0.616861	0.821	0.411	0.000669251	6
CD74	2.51609e-08	0.924712	1	0.926	0.000721086	6
TMEM39B	2.57277e-08	0.340391	0.357	0.111	0.000737331	6
CCT4	2.61362e-08	0.822339	0.786	0.453	0.000749038	6
LSM3	2.6954e-08	0.292287	0.661	0.293	0.000772476	6
TALDO1	2.7454e-08	0.658214	0.75	0.373	0.000786804	6
VDAC1	2.81527e-08	0.716422	0.75	0.377	0.000806827	6
ANP32A	3.16291e-08	0.272862	0.821	0.472	0.000906459	6
RFC3	3.2529e-08	0.309869	0.25	0.064	0.000932248	6
MAD2L1	3.26123e-08	0.568016	0.286	0.081	0.000934636	6
PDCL3	3.34439e-08	0.278886	0.5	0.183	0.000958468	6
MACROH2A1	3.34528e-08	0.493106	0.804	0.485	0.000958723	6
SRP9	3.48406e-08	0.737522	0.946	0.667	0.000998498	6
CIAO2A	3.5334e-08	0.540289	0.607	0.265	0.00101264	6
NDUFAB1	3.64074e-08	0.378928	0.661	0.288	0.0010434	6
LYPLA2	3.71272e-08	0.512743	0.625	0.265	0.00106403	6
CENPJ	3.94208e-08	0.447656	0.232	0.057	0.00112976	6
MSH6	4.08556e-08	0.798566	0.482	0.198	0.00117088	6
TPM3	4.26043e-08	0.619006	0.982	0.951	0.001221	6
PGAM1	4.27126e-08	0.620671	0.875	0.618	0.0012241	6
SUB11	4.73619e-08	0.544129	0.982	0.846	0.00135735	6
RNASEH2B	4.88339e-08	0.616406	0.643	0.311	0.00139953	6
GRWD1	5.51561e-08	0.313732	0.393	0.132	0.00158072	6
PARP1	5.69445e-08	0.4339	0.821	0.422	0.00163197	6
LEO1	5.77809e-08	0.631032	0.482	0.19	0.00165594	6
C1orf112	5.90235e-08	0.436099	0.286	0.084	0.00169156	6
CINP	6.06867e-08	0.273257	0.446	0.159	0.00173922	6
COPB21	6.16747e-08	0.818632	0.589	0.272	0.00176754	6
UQCR101	6.18916e-08	0.316225	0.911	0.516	0.00177375	6
HSP90AA1	6.25305e-08	0.699796	1	0.95	0.00179206	6
HNRNPA1	6.28454e-08	0.528642	1	0.98	0.00180109	6
RTRAF	6.74302e-08	0.784113	0.768	0.448	0.00193248	6
ICMT	7.00764e-08	0.415805	0.357	0.117	0.00200832	6
NMI1	7.04421e-08	0.52901	0.696	0.336	0.0020188	6
SNRPD3	7.05435e-08	0.647717	0.75	0.404	0.00202171	6
JPT1	7.09301e-08	0.420308	0.804	0.408	0.00203279	6
FAM104A	7.43171e-08	0.425329	0.607	0.265	0.00212985	6
SFXN4	7.46888e-08	0.389463	0.214	0.051	0.00214051	6
NDUFB91	7.65052e-08	0.581663	0.857	0.536	0.00219256	6
HNRNPR	7.98875e-08	0.834723	0.929	0.698	0.0022895	6
NOP101	7.99131e-08	0.290212	0.768	0.37	0.00229023	6
NOP56	8.3457e-08	0.558608	0.786	0.442	0.00239179	6
SIRPG	8.61267e-08	0.670391	0.518	0.211	0.0024683	6
WDR18	8.69053e-08	0.649259	0.375	0.128	0.00249062	6
ABCE1	8.80367e-08	0.540096	0.536	0.23	0.00252304	6
TRIB2	8.95364e-08	0.48666	0.696	0.335	0.00256602	6
ATP5PD	9.04272e-08	0.389954	0.786	0.442	0.00259155	6
CALM11	9.28166e-08	0.460131	1	0.993	0.00266003	6
NDUFA121	9.69055e-08	0.634873	0.857	0.473	0.00277722	6
DNAJC8	9.98839e-08	0.647315	0.839	0.497	0.00286257	6
METTL21A	1.00532e-07	0.324735	0.321	0.102	0.00288114	6
HSP90AB1	1.04232e-07	0.718019	0.929	0.729	0.00298718	6
PHF19	1.0892e-07	0.37304	0.357	0.124	0.00312154	6
ATP6V1C1	1.1561e-07	0.532438	0.411	0.157	0.00331326	6
FRMD5	1.28081e-07	0.659112	0.196	0.046	0.00367067	6
ABHD5	1.29572e-07	0.502486	0.286	0.086	0.00371342	6
AK2	1.30015e-07	0.666445	0.679	0.341	0.0037261	6
PDCD51	1.30446e-07	0.378568	0.714	0.345	0.00373846	6
PRDX1	1.34704e-07	0.548236	0.839	0.481	0.00386049	6
MLH1	1.35416e-07	0.478572	0.5	0.213	0.00388089	6
PSMC2	1.37785e-07	0.770576	0.661	0.333	0.00394878	6
GBP11	1.38446e-07	0.822961	0.75	0.419	0.00396772	6
MYL61	1.43709e-07	0.427292	1	0.964	0.00411855	6
PSAT1	1.45063e-07	0.37413	0.232	0.059	0.00415737	6
OSTC	1.50334e-07	0.394956	0.75	0.366	0.00430842	6
GLIPR2	1.53658e-07	0.58012	0.768	0.417	0.0044037	6
ACTL6A	1.5434e-07	0.91218	0.429	0.166	0.00442323	6
POLR2E	1.56623e-07	0.48523	0.786	0.406	0.00448866	6
SMARCA5	1.58401e-07	0.466152	0.804	0.441	0.0045396	6
HAX1	1.58791e-07	0.533369	0.625	0.291	0.0045508	6
THOC6	1.66174e-07	0.317345	0.375	0.126	0.00476237	6
ARPC31	1.68362e-07	0.502147	1	0.908	0.00482507	6
DNAJA1	1.69451e-07	0.637882	0.857	0.523	0.0048563	6
NLE1	1.79612e-07	0.281732	0.214	0.053	0.00514751	6
PSME11	1.83065e-07	0.589189	1	0.969	0.00524645	6
ANXA5	1.84557e-07	0.666536	0.839	0.494	0.00528921	6
RHOA	1.86977e-07	0.613336	1	0.924	0.00535858	6
PPP1CC	1.87084e-07	0.509149	0.589	0.267	0.00536165	6
SUMO3	1.87408e-07	0.356294	0.75	0.371	0.00537092	6
HSPA81	1.89275e-07	0.645142	1	0.934	0.00542444	6
NDUFB6	1.89294e-07	0.391122	0.714	0.366	0.00542497	6
MTHFD2	1.96468e-07	0.621762	0.446	0.179	0.00563057	6
ORC6	2.02168e-07	0.30166	0.179	0.04	0.00579393	6
SLBP	2.04051e-07	0.665864	0.536	0.233	0.0058479	6
PDZD11	2.04114e-07	0.372062	0.429	0.156	0.00584969	6
SDHB	2.04331e-07	0.682989	0.732	0.413	0.00585594	6
SELL	2.0807e-07	0.764908	0.643	0.302	0.00596308	6
NUCKS1	2.1344e-07	0.408494	0.857	0.574	0.00611696	6
EIF2S2	2.15079e-07	0.484112	0.804	0.494	0.00616396	6
S100A101	2.16912e-07	0.494999	1	0.797	0.00621647	6
FAM210A	2.27414e-07	0.420022	0.321	0.103	0.00651744	6
TRIM69	2.30619e-07	0.457692	0.571	0.253	0.00660931	6
AP1S2	2.33747e-07	0.311903	0.5	0.197	0.00669895	6
BAK1	2.3598e-07	0.454168	0.625	0.292	0.00676294	6
INTS7	2.36472e-07	0.777646	0.464	0.195	0.00677706	6
TAGLN21	2.41267e-07	0.615343	0.964	0.787	0.00691448	6
GALK1	2.42916e-07	0.586402	0.321	0.104	0.00696173	6
GSTO1	2.5095e-07	0.573809	0.589	0.279	0.00719199	6
ANAPC11	2.56386e-07	0.476375	0.661	0.333	0.00734778	6
ZNF672	2.57256e-07	0.470615	0.286	0.087	0.00737271	6
SRSF3	2.59004e-07	0.624343	1	0.842	0.00742279	6
ARMT1	2.60122e-07	0.420132	0.304	0.093	0.00745484	6
ARPC1B1	2.65896e-07	0.551045	1	0.919	0.0076203	6
TSPAN5	2.70989e-07	0.28416	0.357	0.123	0.00776628	6
AURKAIP1	2.74101e-07	0.340564	0.714	0.329	0.00785545	6
PSMD6	2.74818e-07	0.497695	0.821	0.45	0.00787601	6
DARS1	2.83943e-07	0.717746	0.661	0.378	0.00813752	6
SNRPB2	2.95785e-07	0.350824	0.804	0.445	0.00847691	6
BLMH	2.97416e-07	0.531092	0.482	0.203	0.00852365	6
SRI	3.0605e-07	0.535669	0.786	0.426	0.00877108	6
NEMP1	3.10646e-07	0.516378	0.321	0.109	0.0089028	6
ITGB3BP	3.16993e-07	0.309973	0.411	0.153	0.00908471	6
SPAG5	3.17037e-07	0.459855	0.179	0.04	0.00908595	6
S100A111	3.40964e-07	0.458225	0.857	0.579	0.00977167	6
PEF1	3.58041e-07	0.312717	0.679	0.314	0.0102611	6
PSMG1	3.62927e-07	0.330634	0.339	0.112	0.0104011	6
CSRP1	3.65703e-07	0.562994	0.554	0.244	0.0104807	6
TP53	3.67837e-07	0.348603	0.589	0.278	0.0105419	6
TTK	3.67958e-07	0.343115	0.125	0.022	0.0105453	6
TDP1	3.71304e-07	0.400096	0.446	0.182	0.0106412	6
PSME3	3.84759e-07	0.540025	0.589	0.277	0.0110268	6
RPA2	3.96731e-07	0.707027	0.804	0.434	0.0113699	6
IL321	4.02022e-07	0.492748	1	0.986	0.0115216	6
LDLR	4.02388e-07	0.45419	0.5	0.21	0.011532	6
SQOR	4.0544e-07	0.388807	0.643	0.305	0.0116195	6
SAMM50	4.11051e-07	0.352959	0.679	0.341	0.0117803	6
SUMO1	4.33157e-07	0.61006	0.821	0.522	0.0124139	6
RIDA	4.52855e-07	0.347373	0.232	0.062	0.0129784	6
SHLD2	4.54678e-07	0.283457	0.446	0.175	0.0130306	6
LRRC42	4.61326e-07	0.553365	0.232	0.064	0.0132211	6
NDUFS51	4.84196e-07	0.320839	0.821	0.494	0.0138766	6
THOC7	4.85298e-07	0.289435	0.607	0.274	0.0139082	6
CDCA2	4.91e-07	0.428321	0.143	0.028	0.0140716	6
EWSR1	5.05084e-07	0.547809	0.964	0.755	0.0144752	6
MMADHC1	5.07052e-07	0.683225	0.661	0.351	0.0145316	6
TTF2	5.22208e-07	0.573673	0.429	0.176	0.014966	6
ATP5MC1	5.37992e-07	0.282369	0.625	0.286	0.0154183	6
ACAA2	5.46113e-07	0.620907	0.661	0.338	0.0156511	6
ALDOA	5.509e-07	0.660806	0.964	0.848	0.0157883	6
SLC25A3	5.85868e-07	0.591029	0.964	0.781	0.0167904	6
FBXO5	5.92006e-07	0.424562	0.232	0.064	0.0169663	6
COX10	5.97356e-07	0.389719	0.393	0.15	0.0171196	6
BNIP1	6.13499e-07	0.372704	0.429	0.175	0.0175823	6
ADI1	6.22054e-07	0.474224	0.375	0.137	0.0178275	6
TMEM126A	6.25913e-07	0.324589	0.446	0.18	0.017938	6
PARP2	6.41224e-07	0.504394	0.286	0.09	0.0183768	6
GRHPR	6.53384e-07	0.772791	0.518	0.228	0.0187253	6
MAT2A1	6.53546e-07	0.6254	0.75	0.41	0.01873	6
WDR90	6.55434e-07	0.330714	0.161	0.036	0.0187841	6
SMIM20	6.78317e-07	0.417667	0.304	0.098	0.0194399	6
CENPK	6.89803e-07	0.283676	0.536	0.238	0.0197691	6
SIVA1	7.27875e-07	0.383354	0.714	0.371	0.0208602	6
FARSB	7.3329e-07	0.831886	0.446	0.204	0.0210154	6
APIP	7.38549e-07	0.30353	0.339	0.119	0.0211661	6
SERBP1	7.41538e-07	0.613685	0.875	0.625	0.0212517	6
CDK2AP22	7.93195e-07	0.650332	0.804	0.507	0.0227322	6
SNRPG	7.98343e-07	0.411424	0.75	0.433	0.0228797	6
TOPBP1	8.05114e-07	0.314753	0.5	0.201	0.0230738	6
MGME1	8.25762e-07	0.36528	0.393	0.148	0.0236655	6
GUSB	8.28994e-07	0.479535	0.554	0.275	0.0237581	6
VPS4B	8.52222e-07	0.503614	0.786	0.456	0.0244238	6
UBL7	8.75651e-07	0.405924	0.571	0.244	0.0250953	6
BID	8.76666e-07	0.468073	0.518	0.229	0.0251244	6
ADRM1	8.94156e-07	0.314033	0.732	0.385	0.0256256	6
CYCS	9.08861e-07	0.574601	0.839	0.49	0.026047	6
MAD2L2	9.16715e-07	0.363916	0.446	0.173	0.0262721	6
NUP85	9.32405e-07	0.348798	0.607	0.293	0.0267218	6
CCT8	9.41886e-07	0.789581	0.786	0.482	0.0269935	6
C1GALT1C11	9.54494e-07	0.397344	0.286	0.089	0.0273548	6
PSMA3	9.58311e-07	0.814063	0.929	0.692	0.0274642	6
ODC1	1.02928e-06	0.335691	0.446	0.181	0.0294982	6
COQ9	1.0648e-06	0.451405	0.375	0.137	0.0305162	6
PNP	1.08041e-06	0.335874	0.411	0.157	0.0309635	6
ENSA	1.08315e-06	0.392771	0.875	0.55	0.0310421	6
UFC1	1.08636e-06	0.474388	0.821	0.486	0.0311341	6
CHI3L2	1.10022e-06	0.724893	0.411	0.165	0.0315312	6
UTP11	1.12932e-06	0.274792	0.375	0.139	0.0323652	6
NDUFAF4	1.1962e-06	0.275946	0.393	0.147	0.0342819	6
IMPDH2	1.21875e-06	0.467749	0.536	0.236	0.0349282	6
CXCR3	1.22465e-06	0.607375	0.464	0.199	0.0350974	6
COX15	1.23104e-06	0.445708	0.446	0.19	0.0352802	6
DARS2	1.23414e-06	0.70894	0.304	0.107	0.0353692	6
MZT1	1.29797e-06	0.346065	0.393	0.153	0.0371985	6
AKR7A2	1.29855e-06	0.282489	0.446	0.172	0.0372152	6
CCT7	1.32513e-06	0.686053	0.804	0.513	0.037977	6
ZDHHC9	1.33871e-06	0.460639	0.125	0.024	0.038366	6
MESD	1.34908e-06	0.464788	0.607	0.314	0.0386633	6
MSH2	1.37305e-06	0.538616	0.429	0.18	0.0393501	6
LGALS11	1.42763e-06	0.729418	0.857	0.573	0.0409144	6
BLOC1S2	1.49458e-06	0.40983	0.625	0.301	0.0428332	6
H4C3	1.50877e-06	0.326134	0.732	0.42	0.0432398	6
LIMS1	1.54929e-06	0.598978	0.625	0.34	0.044401	6
WASHC31	1.585e-06	0.300328	0.643	0.322	0.0454246	6
SLC35B1	1.64034e-06	0.409944	0.571	0.275	0.0470105	6
GNPNAT1	1.67276e-06	0.418709	0.321	0.118	0.0479397	6
PRPF4	1.67378e-06	0.486094	0.411	0.167	0.0479688	6
HADHA	1.68426e-06	0.565467	0.804	0.474	0.0482691	6
SNRNP40	1.72966e-06	0.649198	0.589	0.304	0.0495703	6
EIF1	8.04272e-125	1.02649	0.997	0.986	2.30496e-120	1
TNFAIP3	1.96855e-99	1.51783	0.887	0.631	5.64165e-95	1
CXCR4	3.26647e-85	1.28252	0.854	0.544	9.36137e-81	1
RGS1	1.0805e-78	1.82073	0.503	0.187	3.09661e-74	1
NR4A2	1.0427e-75	1.42077	0.569	0.251	2.98828e-71	1
CEMIP2	3.45487e-73	1.25575	0.862	0.631	9.90132e-69	1
TSC22D3	8.0875e-70	1.14812	0.9	0.712	2.3178e-65	1
PIK3R1	2.54229e-66	1.27914	0.707	0.396	7.28595e-62	1
SBDS	1.02665e-54	0.955559	0.627	0.347	2.94228e-50	1
TENT5C	1.10739e-52	0.876778	0.684	0.391	3.17367e-48	1
PMAIP1	5.99182e-52	1.41898	0.328	0.11	1.7172e-47	1
PER1	1.00693e-50	0.525446	0.586	0.3	2.88576e-46	1
H3-3B1	2.14994e-47	0.675695	0.986	0.975	6.16152e-43	1
ZFP36	2.27243e-47	0.899587	0.9	0.781	6.51255e-43	1
DNAJB1	4.47851e-47	0.864572	0.822	0.613	1.2835e-42	1
DUSP10	2.05776e-42	0.889537	0.345	0.136	5.89732e-38	1
CLK1	2.49195e-42	0.81648	0.898	0.738	7.14168e-38	1
DUSP2	2.62974e-42	1.03024	0.637	0.401	7.53657e-38	1
ENC1	3.20364e-38	0.998798	0.332	0.137	9.1813e-34	1
JUNB	4.59885e-37	0.886401	0.627	0.415	1.31798e-32	1
PPP1R15A	3.7907e-36	1.22949	0.478	0.268	1.08638e-31	1
ATG2A	5.89477e-36	0.735379	0.648	0.417	1.68938e-31	1
CD69	2.10876e-35	0.980425	0.623	0.401	6.04351e-31	1
USP36	8.89687e-35	0.621438	0.705	0.487	2.54975e-30	1
RBM38	9.11378e-34	0.550724	0.441	0.226	2.61192e-29	1
DBF4	2.65969e-33	0.819454	0.508	0.298	7.62241e-29	1
DDX3Y	5.37493e-32	0.921132	0.509	0.303	1.5404e-27	1
NFKBIA	1.00838e-31	1.07111	0.541	0.337	2.88992e-27	1
ZNF331	1.45636e-31	0.936354	0.389	0.192	4.17378e-27	1
RBM39	2.53305e-31	0.598156	0.976	0.948	7.25946e-27	1
SERTAD1	5.10802e-31	0.739687	0.274	0.112	1.46391e-26	1
BRD1	9.29628e-31	0.663226	0.47	0.268	2.66422e-26	1
DUSP1	3.01585e-28	0.895446	0.353	0.173	8.64312e-24	1
RNF19A	1.91744e-27	0.721554	0.797	0.644	5.4952e-23	1
CTPS11	1.33022e-26	0.525924	0.41	0.221	3.81229e-22	1
RANBP2	2.65501e-25	0.495024	0.741	0.575	7.609e-21	1
BTG3	4.56573e-25	0.446934	0.442	0.254	1.30849e-20	1
RGS2	6.1228e-25	0.821054	0.238	0.099	1.75473e-20	1
DUSP4	1.01551e-24	0.593607	0.138	0.038	2.91036e-20	1
PDE4D	1.10223e-24	0.671812	0.57	0.393	3.15888e-20	1
NFKBIZ	2.36493e-24	0.696191	0.444	0.264	6.77765e-20	1
ETF1	6.97316e-24	0.498409	0.572	0.382	1.99844e-19	1
CRYBG1	7.9936e-24	0.576846	0.535	0.341	2.29089e-19	1
UBC	1.32475e-23	0.398167	0.994	0.974	3.79661e-19	1
METRNL	2.5607e-23	0.410115	0.225	0.093	7.33872e-19	1
DDIT4	7.04929e-23	0.40481	0.455	0.285	2.02026e-18	1
YPEL5	1.31279e-22	0.820522	0.618	0.47	3.76232e-18	1
CCNH	3.12484e-22	0.60199	0.644	0.47	8.95547e-18	1
PELI1	1.13274e-21	0.677284	0.318	0.169	3.24632e-17	1
MADD	2.02977e-21	0.670436	0.687	0.538	5.81713e-17	1
CCNL1	2.15155e-21	0.56743	0.804	0.664	6.16611e-17	1
SIK1	3.0766e-21	0.277705	0.136	0.042	8.81723e-17	1
BCLAF1	5.18108e-21	0.565528	0.854	0.748	1.48484e-16	1
NR4A3	1.3087e-20	0.302326	0.103	0.026	3.75061e-16	1
JMJD6	1.7601e-19	0.661238	0.371	0.222	5.04426e-15	1
JUN	2.14002e-19	0.708513	0.378	0.222	6.13309e-15	1
ITPRIP	2.98455e-19	0.711829	0.426	0.273	8.55341e-15	1
DNAJB6	3.6965e-19	0.434729	0.752	0.596	1.05938e-14	1
CSRNP1	7.69861e-19	0.260234	0.164	0.063	2.20634e-14	1
IL6ST	8.77778e-19	0.297511	0.346	0.195	2.51562e-14	1
CREM	2.90006e-18	0.705737	0.378	0.234	8.31128e-14	1
POLR3E	2.98112e-18	0.64235	0.594	0.436	8.54359e-14	1
SAT1	2.99162e-18	0.764994	0.726	0.623	8.57369e-14	1
TP53INP2	3.02016e-18	0.350379	0.134	0.046	8.65546e-14	1
IFRD1	3.99046e-18	0.858774	0.498	0.357	1.14363e-13	1
PTP4A1	8.35665e-18	0.763261	0.531	0.396	2.39493e-13	1
SARAF	9.38793e-18	0.427914	0.928	0.881	2.69049e-13	1
SYTL3	1.04978e-17	0.428166	0.65	0.485	3.00858e-13	1
FOS	1.14956e-17	0.784292	0.145	0.053	3.29452e-13	1
MED23	1.3756e-17	0.383376	0.64	0.472	3.94234e-13	1
HSPA5	1.77393e-17	0.670562	0.766	0.664	5.0839e-13	1
ZBTB1	2.98347e-17	0.735459	0.492	0.346	8.55034e-13	1
SRSF7	3.18827e-17	0.528669	0.798	0.707	9.13727e-13	1
GGA2	4.6714e-17	0.481102	0.512	0.352	1.33878e-12	1
KANSL2	5.21561e-17	0.698023	0.38	0.236	1.49474e-12	1
RNMT	5.96189e-17	0.363003	0.458	0.302	1.70862e-12	1
NOP581	6.94814e-17	0.468576	0.786	0.649	1.99127e-12	1
HAUS3	9.06632e-17	0.679448	0.405	0.264	2.59832e-12	1
PPP1R16B	1.0598e-16	0.39422	0.438	0.284	3.03728e-12	1
CCNT1	1.58918e-16	0.590475	0.487	0.339	4.55444e-12	1
BTG2	1.6915e-16	0.629274	0.389	0.25	4.84766e-12	1
SRGN1	1.74321e-16	0.381285	0.955	0.917	4.99586e-12	1
CHD1	4.4165e-16	0.448756	0.648	0.505	1.26573e-11	1
KLF6	4.50031e-16	0.750787	0.857	0.857	1.28974e-11	1
CD741	8.09039e-16	0.452432	0.967	0.917	2.31863e-11	1
SLC5A6	1.30542e-15	0.472004	0.245	0.127	3.74119e-11	1
ISCA1	2.31342e-15	0.36594	0.43	0.28	6.63003e-11	1
HNRNPU	3.56613e-15	0.489568	0.766	0.667	1.02202e-10	1
VPS37B	3.58451e-15	0.393536	0.483	0.345	1.02729e-10	1
DENND3	9.00388e-15	0.556186	0.431	0.295	2.58042e-10	1
NAMPT	1.14827e-14	0.462289	0.305	0.181	3.29083e-10	1
FAM160B1	1.23245e-14	0.320338	0.408	0.263	3.53208e-10	1
REL	1.39142e-14	0.460422	0.609	0.464	3.98766e-10	1
ZNF394	1.46564e-14	0.570489	0.509	0.373	4.20038e-10	1
ZC3H12A	1.60623e-14	0.390582	0.327	0.196	4.6033e-10	1
PRDM2	2.20374e-14	0.347668	0.712	0.587	6.31569e-10	1
IDI1	2.56864e-14	0.633659	0.542	0.409	7.36145e-10	1
MAPK1IP1L	3.16038e-14	0.427279	0.79	0.686	9.05734e-10	1
OSER1	4.11326e-14	0.433391	0.385	0.244	1.17882e-09	1
SERTAD3	4.16226e-14	0.368458	0.2	0.1	1.19286e-09	1
SLC7A5	4.88415e-14	0.329609	0.17	0.078	1.39975e-09	1
DNAJB6P1	5.45207e-14	0.252447	0.558	0.425	1.56251e-09	1
CMC1	5.94272e-14	0.522347	0.53	0.402	1.70312e-09	1
BTG1	8.38834e-14	0.491747	0.718	0.615	2.40401e-09	1
CD83	3.063e-13	0.453114	0.139	0.06	8.77825e-09	1
EPC1	3.06637e-13	0.318189	0.67	0.553	8.78792e-09	1
PLEKHA2	3.76693e-13	0.286328	0.566	0.436	1.07957e-08	1
ZBTB21	4.24062e-13	0.294929	0.238	0.131	1.21532e-08	1
EML4	5.17015e-13	0.429076	0.786	0.678	1.48171e-08	1
BCAS2	7.05297e-13	0.389714	0.465	0.322	2.02131e-08	1
NECAP1	7.07407e-13	0.376526	0.41	0.276	2.02736e-08	1
HNRNPA11	7.78774e-13	0.298131	0.996	0.977	2.23189e-08	1
FOSL2	9.86695e-13	0.422008	0.544	0.413	2.82777e-08	1
CENPC	1.17927e-12	0.340696	0.59	0.445	3.37968e-08	1
HNRNPL	2.57939e-12	0.311218	0.782	0.698	7.39228e-08	1
SF1	3.628e-12	0.317603	0.796	0.705	1.03975e-07	1
PSME4	4.81738e-12	0.293316	0.701	0.556	1.38061e-07	1
SRSF2	5.67968e-12	0.376522	0.85	0.781	1.62774e-07	1
DDX21	5.9346e-12	0.391817	0.602	0.486	1.7008e-07	1
SLA2	8.56178e-12	0.368847	0.561	0.418	2.45372e-07	1
RNF138	9.92927e-12	0.453234	0.394	0.274	2.84563e-07	1
AMD1	1.04287e-11	0.455146	0.517	0.385	2.98875e-07	1
NUP214	1.211e-11	0.342094	0.647	0.523	3.4706e-07	1
PRPF4B	1.30172e-11	0.274036	0.79	0.693	3.73061e-07	1
HMGB11	1.42748e-11	0.350041	0.943	0.933	4.09102e-07	1
PLK3	1.4868e-11	0.292166	0.145	0.068	4.26101e-07	1
MYLIP	1.55321e-11	0.32452	0.405	0.279	4.45134e-07	1
MAP3K8	1.79417e-11	0.37781	0.456	0.339	5.1419e-07	1
CCDC59	1.85477e-11	0.375607	0.405	0.284	5.31559e-07	1
NDUFV2	5.53103e-11	0.29053	0.312	0.206	1.58514e-06	1
TWF1	6.02891e-11	0.387343	0.33	0.223	1.72783e-06	1
SLC38A1	6.03801e-11	0.336564	0.921	0.864	1.73043e-06	1
SRSF5	6.07446e-11	0.307798	0.912	0.909	1.74088e-06	1
SDE2	6.49262e-11	0.355424	0.338	0.231	1.86072e-06	1
MFSD14A	7.95734e-11	0.467836	0.481	0.359	2.28049e-06	1
JOSD1	1.03449e-10	0.361808	0.282	0.179	2.96475e-06	1
MATR3	1.07008e-10	0.298711	0.894	0.811	3.06675e-06	1
SCAND1	1.28474e-10	0.3498	0.495	0.381	3.68193e-06	1
RHOH	1.52085e-10	0.440629	0.769	0.685	4.3586e-06	1
CDK17	1.5772e-10	0.439663	0.579	0.47	4.52011e-06	1
AP1G1	1.65836e-10	0.329214	0.7	0.596	4.75269e-06	1
SLC2A3	1.97141e-10	0.579203	0.641	0.555	5.64986e-06	1
RNF125	2.59527e-10	0.375682	0.63	0.54	7.43778e-06	1
EIF4A1	2.64637e-10	0.279609	0.377	0.266	7.58423e-06	1
HLA-DRB51	2.66506e-10	0.30971	0.697	0.612	7.6378e-06	1
PRKCH	3.44111e-10	0.374915	0.904	0.884	9.86187e-06	1
PDE4B	3.56771e-10	0.575667	0.359	0.254	1.02247e-05	1
FYN	3.70007e-10	0.347504	0.942	0.918	1.0604e-05	1
SNRPA1	4.60213e-10	0.333781	0.687	0.567	1.31892e-05	1
KRR1	4.71438e-10	0.400934	0.579	0.481	1.3511e-05	1
SELENOK	6.54391e-10	0.459261	0.534	0.442	1.87542e-05	1
ZDHHC7	8.18676e-10	0.317633	0.206	0.121	2.34624e-05	1
GABARAPL1	9.29684e-10	0.417902	0.473	0.358	2.66438e-05	1
G3BP2	1.14195e-09	0.41036	0.622	0.519	3.27272e-05	1
ING31	1.22589e-09	0.377787	0.353	0.255	3.51327e-05	1
DDX24	1.26098e-09	0.405349	0.694	0.602	3.61384e-05	1
ATAD21	1.42684e-09	0.258275	0.327	0.22	4.08917e-05	1
MORF4L1	1.62268e-09	0.386446	0.736	0.658	4.65045e-05	1
SNHG1	1.79239e-09	0.53579	0.505	0.415	5.1368e-05	1
STK17B	1.95461e-09	0.305562	0.94	0.908	5.60171e-05	1
TERF11	1.9908e-09	0.394178	0.419	0.323	5.70543e-05	1
NR1D2	2.06947e-09	0.276646	0.245	0.151	5.9309e-05	1
ZFP36L2	2.58177e-09	0.377945	0.854	0.804	7.3991e-05	1
PPP2CA1	2.81625e-09	0.305964	0.449	0.326	8.0711e-05	1
POLR2A	2.89867e-09	0.301266	0.683	0.594	8.30731e-05	1
DDX3X	3.1203e-09	0.448711	0.631	0.536	8.94248e-05	1
TIPARP	3.30326e-09	0.526641	0.369	0.269	9.4668e-05	1
IKZF5	3.97467e-09	0.253015	0.42	0.309	0.00011391	1
RIOK3	3.98189e-09	0.312386	0.598	0.484	0.000114117	1
HIF1A	5.09609e-09	0.472779	0.474	0.372	0.000146049	1
HERPUD1	5.29014e-09	0.492522	0.558	0.473	0.00015161	1
COPS21	5.48725e-09	0.363789	0.416	0.304	0.000157259	1
SLC25A36	5.9851e-09	0.282351	0.413	0.304	0.000171527	1
AHCTF1	7.35001e-09	0.296916	0.408	0.304	0.000210644	1
SMCHD1	9.02788e-09	0.42177	0.829	0.764	0.00025873	1
CCNL2	9.29687e-09	0.350901	0.563	0.456	0.000266439	1
SNRNP200	9.34105e-09	0.334526	0.861	0.811	0.000267705	1
BHLHE40	1.12127e-08	0.458716	0.467	0.367	0.000321345	1
IRAG2	1.24053e-08	0.291463	0.435	0.331	0.000355522	1
FBXL3	1.27706e-08	0.254716	0.192	0.113	0.000365991	1
MSL2	1.3046e-08	0.478712	0.499	0.401	0.000373884	1
TNFRSF10B	1.34668e-08	0.298307	0.14	0.074	0.000385946	1
ZNF326	1.62574e-08	0.317292	0.332	0.231	0.000465921	1
CIRBP	1.86541e-08	0.277864	0.85	0.827	0.000534609	1
RSRP1	1.91311e-08	0.42312	0.727	0.655	0.000548277	1
SKIL	2.00923e-08	0.264977	0.202	0.122	0.000575825	1
HSPA9	2.1721e-08	0.316251	0.715	0.611	0.000622501	1
PRRC2C	2.5104e-08	0.267034	0.982	0.955	0.000719456	1
OTULINL	3.45568e-08	0.330748	0.152	0.085	0.000990362	1
ADNP2	3.76675e-08	0.552387	0.178	0.106	0.00107951	1
USP42	5.30726e-08	0.289434	0.389	0.292	0.00152101	1
TMEM170A	5.59676e-08	0.276543	0.367	0.269	0.00160398	1
USP15	6.13204e-08	0.260202	0.73	0.645	0.00175738	1
EIF3L1	6.48529e-08	0.372095	0.772	0.735	0.00185862	1
TACC1	6.9289e-08	0.42013	0.654	0.582	0.00198575	1
CNOT2	6.95063e-08	0.2941	0.733	0.638	0.00199198	1
PIGA	7.12354e-08	0.360033	0.153	0.087	0.00204154	1
AKIRIN2	8.80075e-08	0.293766	0.35	0.258	0.00252221	1
KBTBD2	1.10023e-07	0.262419	0.395	0.3	0.00315314	1
IRF1	1.14875e-07	0.379165	0.816	0.746	0.00329219	1
STRAP1	1.15589e-07	0.251862	0.624	0.508	0.00331266	1
IFNG	1.38284e-07	0.374908	0.248	0.167	0.00396307	1
CCSER2	1.71909e-07	0.273445	0.654	0.553	0.00492675	1
SNHG15	1.79653e-07	0.399704	0.277	0.194	0.00514866	1
HMGB21	1.86671e-07	0.256592	0.577	0.482	0.00534979	1
ATG16L1	1.97558e-07	0.253874	0.524	0.426	0.00566181	1
ODC11	2.09644e-07	0.356364	0.246	0.169	0.00600818	1
FAM118A	2.37031e-07	0.284242	0.26	0.178	0.00679306	1
OGA	2.3786e-07	0.288143	0.846	0.808	0.00681684	1
ABCB1	2.40842e-07	0.257388	0.242	0.161	0.00690228	1
U2AF1	2.42201e-07	0.374373	0.747	0.702	0.00694123	1
KDM2A	2.89194e-07	0.295722	0.708	0.634	0.00828801	1
GNAS	3.12693e-07	0.331567	0.8	0.758	0.00896146	1
DDX39A1	3.55168e-07	0.399761	0.587	0.501	0.0101788	1
ZNF451	3.93576e-07	0.347016	0.556	0.465	0.0112795	1
JMY	4.11608e-07	0.25957	0.289	0.205	0.0117963	1
RSRC2	4.55142e-07	0.281234	0.65	0.55	0.0130439	1
WBP11	5.09927e-07	0.259759	0.517	0.434	0.014614	1
CYLD	7.25277e-07	0.292676	0.594	0.503	0.0207857	1
RLF	8.6587e-07	0.387221	0.377	0.288	0.024815	1
EIF1B	8.69531e-07	0.340677	0.469	0.389	0.0249199	1
UAP1	9.57284e-07	0.260506	0.249	0.171	0.0274348	1
PRELID3B	9.77777e-07	0.327702	0.497	0.406	0.0280221	1
ZFAND5	1.02872e-06	0.311208	0.369	0.282	0.029482	1
USP16	1.09993e-06	0.310626	0.584	0.504	0.0315229	1
JMJD1C	1.27827e-06	0.309027	0.654	0.574	0.0366339	1
SREK1	1.31636e-06	0.27841	0.597	0.505	0.0377257	1
CYTIP	1.32206e-06	0.322795	0.783	0.723	0.037889	1
B3GNT2	1.41214e-06	0.439095	0.175	0.113	0.0404704	1
MALAT1	3.13845e-59	0.576269	1	1	8.99447e-55	3
ZEB2	1.46529e-18	0.506637	0.908	0.755	4.19938e-14	3
A2M	2.83186e-18	0.541298	0.921	0.816	8.11582e-14	3
PZP	9.03816e-17	0.554085	0.835	0.69	2.59025e-12	3
NLRC5	3.52955e-15	0.48121	0.981	0.931	1.01153e-10	3
PPP2R5C	1.4313e-13	0.351936	0.981	0.983	4.10197e-09	3
MIAT	4.46823e-12	0.640988	0.685	0.581	1.28055e-07	3
DGKD	4.55269e-12	0.523117	0.546	0.392	1.30475e-07	3
SYNE2	1.40415e-11	0.436765	0.977	0.948	4.02415e-07	3
FCRL6	2.48976e-11	0.473289	0.754	0.627	7.13541e-07	3
DDX17	3.60165e-10	0.368412	0.994	0.949	1.0322e-05	3
LINC02384	8.14762e-10	0.314495	0.383	0.253	2.33503e-05	3
CMKLR1	1.41705e-09	0.399486	0.16	0.077	4.06111e-05	3
CEP78	2.06168e-09	0.448799	0.717	0.596	5.90858e-05	3
OSBPL5	4.77729e-09	0.413148	0.429	0.303	0.000136912	3
PDGFD	1.52671e-08	0.384054	0.202	0.113	0.000437541	3
TMC8	3.27372e-08	0.410044	0.752	0.674	0.000938216	3
RAPGEF1	4.12112e-08	0.291322	0.696	0.594	0.00118107	3
PRKCH1	5.73184e-08	0.327574	0.917	0.884	0.00164269	3
RABGAP1L	8.32122e-08	0.317749	0.817	0.727	0.00238478	3
LGR6	9.65518e-08	0.36591	0.25	0.155	0.00276708	3
MBP	1.14602e-07	0.391759	0.748	0.652	0.00328437	3
CCDC88C	1.16892e-07	0.425675	0.856	0.791	0.00335001	3
DIP2A	1.59095e-07	0.364684	0.767	0.687	0.00455951	3
ATM	1.97012e-07	0.411425	0.873	0.814	0.00564617	3
AOAH	2.1341e-07	0.316299	0.804	0.695	0.00611613	3
UTRN	3.48429e-07	0.282619	0.925	0.86	0.00998563	3
GK5	4.76927e-07	0.373814	0.456	0.345	0.0136682	3
OGA1	5.00685e-07	0.390118	0.869	0.807	0.0143491	3
PARP8	5.65481e-07	0.404582	0.881	0.861	0.0162061	3
ATP8A1	7.22615e-07	0.325838	0.658	0.569	0.0207094	3
RORA	7.66359e-07	0.418785	0.76	0.675	0.0219631	3
SYNE1	7.73482e-07	0.318865	0.967	0.927	0.0221672	3
ANKRD36C	9.63629e-07	0.514404	0.787	0.712	0.0276166	3
C1orf21	1.14349e-06	0.310581	0.665	0.562	0.0327713	3
ZNF6831	1.22755e-06	0.484641	0.348	0.249	0.0351804	3
KANSL1	1.2986e-06	0.374586	0.806	0.75	0.0372167	3
AKNA	1.43292e-06	0.26442	0.956	0.921	0.0410662	3
NCOA1	1.60977e-06	0.312441	0.596	0.493	0.0461344	3
NPC1	1.68088e-06	0.370415	0.696	0.62	0.0481723	3
TGFBR3	1.69099e-06	0.306489	0.877	0.841	0.048462	3
PCSK5	1.98724e-45	0.370375	0.434	0.143	5.69524e-41	4
PTPRG	1.4573e-43	0.637052	0.191	0.029	4.17649e-39	4
CSMD1	3.49004e-43	0.405173	0.249	0.051	1.00021e-38	4
CSMD2	2.08678e-38	0.383461	0.228	0.049	5.9805e-34	4
ANKFN1	1.57562e-36	0.28312	0.162	0.025	4.51557e-32	4
ABCA13	5.28299e-36	0.387176	0.199	0.039	1.51405e-31	4
DMD	1.42138e-35	0.335932	0.211	0.045	4.07353e-31	4
HYDIN	1.76505e-35	0.256358	0.26	0.066	5.05846e-31	4
PTPRT	2.43401e-34	0.408943	0.165	0.028	6.97562e-30	4
PTK2	3.95242e-34	0.332467	0.188	0.036	1.13272e-29	4
MITF	5.03501e-33	0.466165	0.121	0.015	1.44298e-28	4
LINC01206	4.49743e-32	0.294777	0.104	0.011	1.28892e-27	4
FRAS1	9.42169e-32	0.453997	0.199	0.044	2.70016e-27	4
TRPM3	1.09286e-30	0.336312	0.173	0.035	3.13202e-26	4
PTPRD	3.59207e-30	0.332751	0.182	0.038	1.02945e-25	4
DST	1.41844e-29	0.641504	0.22	0.057	4.06511e-25	4
FBN1	1.77112e-29	0.370822	0.162	0.031	5.07585e-25	4
NRXN3	4.43066e-29	0.28447	0.159	0.031	1.26978e-24	4
SV2B	1.23987e-28	0.282913	0.11	0.014	3.55335e-24	4
SNAP91	1.81511e-28	0.259167	0.116	0.016	5.20194e-24	4
KCNMA1	4.9214e-28	0.359057	0.145	0.026	1.41042e-23	4
LRP1B	5.11225e-28	0.304205	0.231	0.065	1.46512e-23	4
DLG2	2.48722e-27	0.307619	0.199	0.05	7.12813e-23	4
DNAH11	3.52099e-27	0.267394	0.205	0.052	1.00908e-22	4
COL6A3	4.64875e-27	0.289415	0.118	0.018	1.33229e-22	4
LTBP1	5.64203e-27	0.312681	0.145	0.027	1.61695e-22	4
CECR2	6.03616e-27	0.317611	0.107	0.015	1.7299e-22	4
HMCN1	1.63927e-26	0.426959	0.208	0.056	4.69799e-22	4
FOXP2	2.43106e-26	0.458361	0.133	0.024	6.96716e-22	4
DNAH5	2.44179e-26	0.418291	0.179	0.043	6.99792e-22	4
PCDH15	6.07874e-26	0.266163	0.165	0.037	1.74211e-21	4
PBX1	1.36449e-25	0.345437	0.147	0.03	3.9105e-21	4
PKHD1	1.50167e-25	0.294585	0.188	0.047	4.30364e-21	4
LAMA3	1.59205e-25	0.290024	0.171	0.039	4.56264e-21	4
MUC19	2.95097e-25	0.364247	0.173	0.042	8.45719e-21	4
RELN	3.58225e-25	0.398301	0.176	0.043	1.02664e-20	4
THSD4	3.99224e-25	0.280789	0.116	0.019	1.14414e-20	4
CPS1	5.81592e-25	0.488033	0.147	0.031	1.66679e-20	4
ANK2	6.19413e-25	0.291887	0.173	0.041	1.77518e-20	4
DNAH8	1.02431e-24	0.296067	0.194	0.051	2.93557e-20	4
NTRK2	2.19898e-24	0.335608	0.133	0.026	6.30206e-20	4
USH2A	2.62562e-24	0.304773	0.194	0.052	7.52476e-20	4
TEX41	2.90844e-24	0.285303	0.147	0.032	8.33529e-20	4
RYR2	3.67106e-24	0.431012	0.223	0.067	1.05209e-19	4
SORBS2	2.31796e-23	0.344337	0.136	0.028	6.64304e-19	4
FBN2	5.82233e-23	0.253878	0.153	0.036	1.66862e-18	4
CLSTN2	1.0866e-22	0.250523	0.11	0.019	3.1141e-18	4
DNAH6	2.18646e-22	0.311112	0.182	0.05	6.26617e-18	4
DMXL2	2.21204e-22	0.297516	0.159	0.039	6.33948e-18	4
SLC15A2	4.19633e-22	0.344582	0.11	0.019	1.20263e-17	4
RYR3	7.21193e-22	0.461011	0.257	0.092	2.06687e-17	4
SRGAP3	1.33208e-21	0.295595	0.145	0.034	3.8176e-17	4
MUC16	3.74917e-21	0.441648	0.188	0.055	1.07448e-16	4
TENM2	5.781e-21	0.298881	0.142	0.033	1.65678e-16	4
KIAA1217	5.87479e-21	0.287015	0.124	0.026	1.68365e-16	4
AFF3	8.81891e-21	0.282413	0.133	0.03	2.52741e-16	4
FAT3	1.20936e-20	0.259371	0.13	0.029	3.46591e-16	4
RNF17	1.80488e-20	0.259104	0.101	0.018	5.17259e-16	4
ITGB8	2.01206e-20	0.271047	0.107	0.02	5.76637e-16	4
TACC2	4.65404e-20	0.257208	0.13	0.03	1.3338e-15	4
FREM1	6.6691e-20	0.284364	0.127	0.029	1.9113e-15	4
APP	1.09291e-19	0.29551	0.121	0.027	3.13216e-15	4
NEBL	3.10977e-19	0.312962	0.118	0.026	8.91228e-15	4
TANC1	5.72488e-19	0.517664	0.104	0.02	1.64069e-14	4
ST18	5.78101e-19	0.267817	0.13	0.031	1.65678e-14	4
FAM135B	1.05375e-18	0.306817	0.107	0.022	3.01993e-14	4
RPH3A	1.37356e-18	0.29268	0.113	0.024	3.93648e-14	4
EYS	1.44653e-18	0.272135	0.231	0.085	4.14562e-14	4
WDFY3	1.86931e-18	0.297964	0.168	0.05	5.35725e-14	4
LAMA1	2.60339e-18	0.307272	0.13	0.032	7.46105e-14	4
CREB5	5.4454e-18	0.292303	0.107	0.023	1.5606e-13	4
PRUNE2	6.01795e-18	0.315439	0.139	0.037	1.72468e-13	4
SORCS1	6.14851e-18	0.270448	0.101	0.02	1.7621e-13	4
SVEP1	6.37203e-18	0.320945	0.133	0.034	1.82616e-13	4
CIT	6.68653e-18	0.299724	0.176	0.056	1.91629e-13	4
ROBO1	1.03332e-17	0.254935	0.116	0.027	2.96139e-13	4
KCNQ1OT1	1.45199e-17	0.660344	0.332	0.154	4.16125e-13	4
NEB	1.71129e-17	0.450967	0.292	0.125	4.90438e-13	4
GDA	1.85083e-17	0.338422	0.101	0.021	5.3043e-13	4
LRP2	3.26827e-17	0.365129	0.162	0.049	9.36654e-13	4
DNAH9	3.80253e-17	0.320339	0.182	0.06	1.08977e-12	4
DENND5B	6.59562e-17	0.287504	0.127	0.033	1.89024e-12	4
SEMA3A	8.61954e-17	0.280459	0.101	0.022	2.47027e-12	4
PTPRZ1	9.13557e-17	0.269042	0.11	0.025	2.61816e-12	4
TRPV3	2.15675e-16	0.255496	0.104	0.024	6.18102e-12	4
MYLK	4.54965e-16	0.424537	0.165	0.053	1.30388e-11	4
TCF4	4.55805e-16	0.348516	0.145	0.043	1.30629e-11	4
TJP1	2.34333e-15	0.394459	0.101	0.024	6.71576e-11	4
ABCA1	2.39918e-15	0.390157	0.113	0.029	6.87582e-11	4
DNAH10	1.07059e-14	0.308307	0.182	0.067	3.0682e-10	4
DNAH14	1.09865e-14	0.342288	0.228	0.095	3.14861e-10	4
DGKI	1.56178e-14	0.404262	0.116	0.031	4.47591e-10	4
EML5	6.60878e-14	0.31525	0.142	0.046	1.89401e-09	4
KIF14	8.46514e-14	0.290491	0.116	0.032	2.42603e-09	4
ITIH5	1.24333e-13	0.345349	0.101	0.026	3.56327e-09	4
CCDC171	2.70775e-13	0.306751	0.156	0.055	7.76015e-09	4
ARHGEF12	3.01324e-13	0.386039	0.275	0.131	8.63564e-09	4
IGF1R	3.47772e-13	0.431872	0.127	0.04	9.96679e-09	4
ADGRV1	3.88108e-13	0.372195	0.257	0.122	1.11228e-08	4
SOX6	4.21843e-13	0.39067	0.269	0.126	1.20896e-08	4
CEP1521	1.07098e-12	0.413258	0.488	0.333	3.06931e-08	4
CNKSR3	1.80909e-12	0.47054	0.127	0.042	5.18468e-08	4
RIMS2	1.90684e-12	0.284737	0.113	0.034	5.4648e-08	4
ZNF793	1.25194e-11	0.325961	0.139	0.05	3.58794e-07	4
FRY	2.21931e-11	0.352018	0.214	0.098	6.36032e-07	4
FARP1	2.27799e-11	0.32937	0.171	0.07	6.5285e-07	4
MYO5C	6.63068e-11	0.2751	0.127	0.045	1.90029e-06	4
NBPF1	2.9813e-10	0.45192	0.61	0.495	8.54411e-06	4
ITGA1	4.75555e-10	0.36955	0.185	0.084	1.36289e-05	4
DAAM1	7.81141e-10	0.560354	0.344	0.212	2.23867e-05	4
PATJ	8.00497e-10	0.456417	0.272	0.147	2.29414e-05	4
CEMIP	2.06779e-09	0.292069	0.182	0.086	5.92609e-05	4
CHN2	4.93144e-09	0.2522	0.41	0.277	0.00014133	4
CCDC30	5.5904e-09	0.44614	0.182	0.087	0.000160215	4
EFCAB7	7.13318e-09	0.251892	0.159	0.071	0.00020443	4
GRIP1	7.55235e-09	0.268861	0.168	0.079	0.000216443	4
WDR3	1.15764e-08	0.264235	0.211	0.107	0.000331767	4
TTN1	1.37925e-08	0.584616	0.512	0.37	0.000395279	4
ZFP64	1.99273e-08	0.46404	0.191	0.098	0.000571096	4
ZNF714	8.053e-08	0.406094	0.249	0.141	0.00230791	4
ITSN1	8.17921e-08	0.394686	0.116	0.047	0.00234408	4
ESR2	9.206e-08	0.325734	0.228	0.128	0.00263835	4
ZNF280D	1.34693e-07	0.279985	0.376	0.249	0.00386016	4
VASH2	2.59375e-07	0.260139	0.139	0.066	0.00743342	4
CDIN1	3.14586e-07	0.397737	0.197	0.107	0.00901573	4
USP37	4.30351e-07	0.452762	0.251	0.15	0.0123334	4
CEP128	4.98832e-07	0.259664	0.223	0.125	0.014296	4
TANC2	5.32167e-07	0.387477	0.159	0.08	0.0152514	4
C2CD31	8.91029e-07	0.379128	0.402	0.28	0.025536	4
NSD21	9.06813e-07	0.310837	0.312	0.203	0.0259883	4
IL7R	6.64664e-154	2.94442	0.763	0.217	1.90486e-149	5
GZMK	2.37905e-107	1.38742	0.763	0.258	6.81813e-103	5
CD28	5.85048e-85	1.16392	0.48	0.113	1.67669e-80	5
CCR7	5.5046e-69	1.35027	0.187	0.016	1.57756e-64	5
RCAN3	8.62626e-62	0.818766	0.301	0.058	2.4722e-57	5
ZBTB16	4.99689e-54	1.32525	0.172	0.019	1.43206e-49	5
TCF7	6.83864e-54	0.807161	0.737	0.358	1.95989e-49	5
SATB1	2.74511e-52	1.2217	0.561	0.217	7.8672e-48	5
EEF1A1	1.06991e-48	0.536938	1	1	3.06624e-44	5
JAML	5.72575e-48	1.17809	0.306	0.076	1.64094e-43	5
IFNG-AS1	1.32483e-46	0.510662	0.212	0.037	3.79682e-42	5
IL18RAP	1.25877e-43	0.809204	0.306	0.079	3.60752e-39	5
TMEM63A	1.10956e-42	1.04272	0.659	0.335	3.17988e-38	5
CXCR41	5.03068e-40	1.1825	0.833	0.579	1.44174e-35	5
KDSR	9.12299e-40	0.61269	0.24	0.056	2.61456e-35	5
DHRS3	2.76001e-38	0.714962	0.253	0.063	7.90992e-34	5
SLC4A10	1.57766e-37	1.37746	0.197	0.041	4.52141e-33	5
LEF1	5.50864e-36	0.803713	0.295	0.089	1.57872e-31	5
FAM102A	9.33699e-36	0.679908	0.386	0.145	2.67589e-31	5
PDCD4	2.74952e-34	0.868754	0.879	0.643	7.87986e-30	5
ANK3	3.8199e-33	0.489137	0.326	0.11	1.09474e-28	5
ALOX5AP	1.3113e-32	0.757621	0.465	0.204	3.75805e-28	5
GPR183	1.81091e-32	1.01417	0.311	0.105	5.18989e-28	5
IL18R1	2.14453e-32	0.661008	0.338	0.118	6.146e-28	5
AQP3	4.98446e-32	0.952274	0.225	0.06	1.4285e-27	5
PATJ1	9.60292e-32	0.682596	0.356	0.134	2.7521e-27	5
IFNGR11	9.79897e-32	0.926761	0.424	0.178	2.80829e-27	5
SELL1	1.22602e-30	1.48996	0.523	0.28	3.51365e-26	5
TTC39C	1.56759e-30	0.65513	0.672	0.393	4.49254e-26	5
TNFSF8	2.83921e-30	1.00982	0.288	0.098	8.13689e-26	5
SESN1	9.14765e-30	0.840966	0.318	0.114	2.62163e-25	5
NELL2	1.35681e-27	1.06039	0.318	0.123	3.88849e-23	5
FOS1	2.05772e-26	1.73149	0.199	0.056	5.89722e-22	5
ZMAT1	3.34154e-26	0.361267	0.172	0.042	9.57651e-22	5
SIK11	2.82738e-25	0.294476	0.179	0.046	8.103e-21	5
DPP4	3.56928e-25	1.29761	0.331	0.141	1.02292e-20	5
MBOAT1	4.61298e-25	0.584509	0.475	0.254	1.32204e-20	5
PABPC1	5.98707e-25	0.513587	1	0.996	1.71584e-20	5
COLQ	6.38372e-24	0.747387	0.189	0.056	1.82951e-19	5
CD44	7.37402e-24	0.638685	0.947	0.864	2.11332e-19	5
TMEM123	2.7345e-23	0.982211	0.568	0.342	7.83681e-19	5
IFI44L	3.71559e-23	0.808184	0.215	0.069	1.06485e-18	5
CRYBG11	4.53547e-23	0.485017	0.611	0.352	1.29982e-18	5
BACH2	7.71779e-23	0.300891	0.184	0.053	2.21184e-18	5
SUSD3	1.1468e-22	0.29458	0.134	0.03	3.28661e-18	5
SARAF1	1.16144e-22	0.597521	0.955	0.883	3.32858e-18	5
RASGRF2	2.78217e-22	0.342761	0.182	0.053	7.97343e-18	5
PLAC8	3.19064e-22	0.595516	0.707	0.46	9.14407e-18	5
EML41	3.50293e-22	0.673146	0.848	0.681	1.0039e-17	5
MPZL3	5.05265e-22	0.38576	0.268	0.1	1.44804e-17	5
TNFAIP8	4.85511e-21	0.733891	0.725	0.518	1.39143e-16	5
CD691	5.49228e-21	0.843473	0.659	0.419	1.57403e-16	5
SYNJ2BP	7.04247e-21	0.41538	0.263	0.102	2.0183e-16	5
LY9	7.22766e-21	0.674537	0.573	0.353	2.07137e-16	5
MPP7	7.69416e-21	0.330777	0.318	0.138	2.20507e-16	5
KLRB1	7.80969e-21	1.6782	0.429	0.244	2.23818e-16	5
CD40LG1	8.88747e-21	0.36183	0.144	0.037	2.54706e-16	5
FOSB	1.03035e-20	0.416166	0.199	0.066	2.95289e-16	5
LRIG1	1.80647e-20	0.51098	0.432	0.221	5.17717e-16	5
MICAL2	3.62471e-20	0.346766	0.359	0.166	1.03881e-15	5
TPT1	5.26167e-20	0.385646	1	0.999	1.50794e-15	5
DUSP11	1.42703e-19	0.997917	0.376	0.189	4.08971e-15	5
DGKA	2.54852e-19	0.66206	0.649	0.43	7.30381e-15	5
PHACTR2	2.58973e-19	0.786882	0.513	0.315	7.4219e-15	5
ATF7IP2	5.90649e-19	0.546182	0.455	0.248	1.69274e-14	5
BCL2	2.02097e-18	0.469862	0.275	0.118	5.7919e-14	5
EEF2	3.1379e-18	0.456253	0.975	0.952	8.9929e-14	5
TC2N	6.26206e-18	0.54264	0.894	0.738	1.79464e-13	5
HIVEP2	6.83756e-18	0.557773	0.434	0.239	1.95958e-13	5
MYBL1	1.09565e-17	0.392136	0.593	0.376	3.14003e-13	5
PITPNC1	2.87795e-17	0.355105	0.495	0.293	8.2479e-13	5
TXK	4.27724e-17	0.647969	0.283	0.128	1.22581e-12	5
CYB561	5.18959e-17	0.395275	0.255	0.107	1.48729e-12	5
SCML4	1.15582e-16	0.552019	0.71	0.523	3.31247e-12	5
ZNF3311	2.03883e-16	0.799867	0.386	0.213	5.84307e-12	5
MYC1	2.78538e-16	0.36557	0.116	0.031	7.98261e-12	5
CDC14A	7.23704e-16	0.602606	0.508	0.326	2.07406e-11	5
USP361	7.83742e-16	0.488105	0.697	0.511	2.24613e-11	5
SPOCK21	9.85901e-16	0.518014	0.861	0.669	2.82549e-11	5
IL16	1.65097e-15	0.657999	0.692	0.523	4.73151e-11	5
CASP4LP	2.11066e-15	0.567747	0.311	0.158	6.04894e-11	5
PDE4B1	2.46653e-15	0.492885	0.439	0.254	7.06883e-11	5
PDE7A	3.85185e-15	0.506928	0.581	0.401	1.1039e-10	5
OXNAD1	7.48227e-15	0.408915	0.568	0.366	2.14434e-10	5
ZFP36L21	7.57778e-15	0.486509	0.909	0.802	2.17171e-10	5
PBXIP1	8.44173e-15	0.588499	0.689	0.507	2.41931e-10	5
ATM1	8.69644e-15	0.48646	0.932	0.808	2.49231e-10	5
SNX30	2.39155e-14	0.336536	0.184	0.073	6.85395e-10	5
IL12RB21	2.65876e-14	0.475541	0.126	0.04	7.61974e-10	5
CD48	2.76614e-14	0.380234	0.902	0.798	7.92748e-10	5
ZEB11	4.01505e-14	0.465637	0.343	0.185	1.15067e-09	5
LEPROTL1	6.86395e-14	0.530891	0.669	0.489	1.96714e-09	5
TGIF1	7.94128e-14	0.557264	0.28	0.142	2.27589e-09	5
TNFSF14	8.25686e-14	0.408221	0.227	0.102	2.36633e-09	5
SYPL1	1.11155e-13	0.73574	0.212	0.093	3.18559e-09	5
ITGA6	1.17347e-13	0.491894	0.225	0.101	3.36304e-09	5
TNRC6C	2.29061e-13	0.286761	0.482	0.298	6.56466e-09	5
PIK3IP11	2.64668e-13	0.589532	0.631	0.458	7.58513e-09	5
TMEM131L	3.16125e-13	0.556082	0.604	0.442	9.05982e-09	5
GRAMD1A	3.43433e-13	0.331311	0.25	0.121	9.84246e-09	5
STN1	3.55824e-13	0.479691	0.364	0.202	1.01976e-08	5
RASSF2	3.84717e-13	0.359516	0.295	0.15	1.10256e-08	5
CNR2	6.09944e-13	0.387327	0.134	0.047	1.74804e-08	5
ANO9	8.15104e-13	0.356174	0.321	0.174	2.33601e-08	5
JUNB1	1.4598e-12	0.542837	0.596	0.441	4.18364e-08	5
ABLIM11	1.93527e-12	0.482486	0.523	0.346	5.54628e-08	5
SGSH	3.13243e-12	0.397872	0.333	0.188	8.97723e-08	5
HHAT	4.38575e-12	0.281949	0.114	0.037	1.25691e-07	5
ADAT1	6.2864e-12	0.580211	0.379	0.227	1.80162e-07	5
TNFRSF25	7.60416e-12	0.324239	0.283	0.15	2.17928e-07	5
FYN1	8.98767e-12	0.44207	0.952	0.919	2.57578e-07	5
APOL31	9.6253e-12	0.501554	0.525	0.352	2.75852e-07	5
PCNX21	1.33131e-11	0.306322	0.46	0.296	3.81541e-07	5
ARHGAP15	1.53487e-11	0.372229	0.907	0.817	4.39879e-07	5
XIST1	2.20243e-11	0.273548	0.341	0.188	6.31193e-07	5
GPR171	2.62976e-11	0.546155	0.462	0.31	7.53662e-07	5
PAG1	2.88424e-11	0.516763	0.672	0.514	8.26593e-07	5
FXYD5	3.29315e-11	0.357881	0.841	0.741	9.43784e-07	5
LDLRAP1	3.3769e-11	0.466728	0.301	0.168	9.67786e-07	5
GAS51	3.95617e-11	0.304891	0.851	0.711	1.1338e-06	5
NAP1L11	4.11282e-11	0.416024	0.917	0.829	1.17869e-06	5
DOCK9	5.23441e-11	0.275283	0.326	0.185	1.50013e-06	5
TANC21	6.26504e-11	0.45566	0.174	0.077	1.7955e-06	5
BIRC3	6.89926e-11	0.514902	0.343	0.205	1.97726e-06	5
SGTB	7.08948e-11	0.363738	0.253	0.13	2.03177e-06	5
SLAMF1	7.58006e-11	0.399722	0.361	0.218	2.17237e-06	5
MCUB1	7.66523e-11	0.413934	0.389	0.235	2.19678e-06	5
SRSF51	8.40484e-11	0.309188	0.952	0.905	2.40874e-06	5
EDEM1	9.6472e-11	0.346303	0.402	0.249	2.76479e-06	5
EEF1B21	9.77504e-11	0.36766	0.965	0.917	2.80143e-06	5
INPP4B	1.02604e-10	0.292954	0.677	0.502	2.94052e-06	5
TRABD2A	1.09751e-10	0.41939	0.144	0.059	3.14535e-06	5
DDX3X1	1.1293e-10	0.508611	0.692	0.538	3.23645e-06	5
FCMR	1.24332e-10	0.388036	0.692	0.526	3.56322e-06	5
TRAV1-2	1.66164e-10	0.328668	0.154	0.064	4.76211e-06	5
CCR52	2.2303e-10	0.396264	0.366	0.223	6.39182e-06	5
PIK3R11	3.37477e-10	0.594395	0.598	0.442	9.67177e-06	5
LINC02273	3.39629e-10	0.481375	0.101	0.035	9.73342e-06	5
PASK	3.53943e-10	0.555845	0.232	0.122	1.01437e-05	5
PFKFB3	3.61114e-10	0.258372	0.179	0.083	1.03492e-05	5
ZNF101	3.75049e-10	0.400261	0.391	0.247	1.07485e-05	5
DOCK10	3.95171e-10	0.258154	0.833	0.693	1.13252e-05	5
LINC015501	3.96707e-10	0.354913	0.265	0.143	1.13692e-05	5
DUSP21	5.33021e-10	0.405425	0.596	0.431	1.52759e-05	5
ST3GAL1	5.39391e-10	0.487161	0.689	0.544	1.54584e-05	5
RORA1	6.42293e-10	0.461701	0.798	0.672	1.84075e-05	5
DNAJB11	6.87702e-10	0.457253	0.78	0.64	1.97088e-05	5
PLXND1	6.93288e-10	0.260178	0.328	0.196	1.98689e-05	5
ITM2B	6.99588e-10	0.407518	0.881	0.813	2.00495e-05	5
CLUHP3	7.24675e-10	0.368964	0.328	0.194	2.07685e-05	5
CAMK4	8.09419e-10	0.532804	0.626	0.489	2.31971e-05	5
TENT5C1	9.61587e-10	0.521438	0.588	0.434	2.75581e-05	5
APBA21	1.22673e-09	0.423425	0.285	0.164	3.51569e-05	5
TTC39B	1.30679e-09	0.319992	0.439	0.298	3.74512e-05	5
CTSA	1.33511e-09	0.520468	0.328	0.204	3.8263e-05	5
PGGHG	1.63738e-09	0.253283	0.439	0.288	4.69256e-05	5
OFD1	1.77157e-09	0.338946	0.583	0.426	5.07713e-05	5
TMEM14C	2.50835e-09	0.32338	0.172	0.08	7.18869e-05	5
ZBTB25	2.76289e-09	0.327813	0.495	0.349	7.91816e-05	5
SKP1	3.03312e-09	0.394654	0.927	0.838	8.69261e-05	5
XPO6	3.47723e-09	0.428497	0.581	0.437	9.96539e-05	5
TYROBP	3.58179e-09	0.357096	0.111	0.043	0.000102651	5
HSP90AB11	4.02693e-09	0.389304	0.841	0.718	0.000115408	5
STK17B1	4.85238e-09	0.289913	0.955	0.91	0.000139064	5
NFKBIZ1	5.11714e-09	0.58537	0.422	0.286	0.000146652	5
ZBTB201	5.25208e-09	0.254212	0.51	0.36	0.000150519	5
IKZF2	5.35339e-09	0.254197	0.227	0.121	0.000153423	5
NFKB1	5.40895e-09	0.390828	0.386	0.258	0.000155015	5
BEX41	6.08288e-09	0.366179	0.182	0.09	0.000174329	5
TAGAP1	6.1522e-09	0.602244	0.543	0.409	0.000176316	5
ANKRD121	7.65117e-09	0.294207	0.914	0.859	0.000219275	5
PEBP1	9.05559e-09	0.383776	0.636	0.511	0.000259524	5
TRAT11	9.5203e-09	0.463344	0.47	0.331	0.000272842	5
CD82	1.07124e-08	0.356987	0.301	0.183	0.000307006	5
TRADD	1.23193e-08	0.452566	0.359	0.236	0.000353059	5
NUP98	1.58975e-08	0.396308	0.71	0.577	0.000455606	5
B4GALT1	1.61994e-08	0.342153	0.765	0.65	0.000464259	5
CEP68	1.71216e-08	0.593413	0.263	0.156	0.000490689	5
PER11	1.95435e-08	0.256898	0.482	0.343	0.000560098	5
HIPK2	2.14219e-08	0.263925	0.25	0.142	0.000613931	5
ARHGAP5	2.39404e-08	0.508112	0.167	0.083	0.000686108	5
PARP81	2.43465e-08	0.37743	0.924	0.856	0.000697746	5
NABP1	2.54533e-08	0.358612	0.422	0.29	0.000729465	5
NR4A21	3.11622e-08	0.384887	0.429	0.302	0.000893077	5
FKBP5	4.29642e-08	0.392963	0.422	0.295	0.00123131	5
N4BP2L21	4.43827e-08	0.312243	0.904	0.809	0.00127196	5
GPRIN3	4.55201e-08	0.362534	0.593	0.453	0.00130456	5
ERN1	4.92344e-08	0.589096	0.604	0.494	0.00141101	5
BBS2	5.13275e-08	0.381634	0.278	0.167	0.001471	5
RUNX2	5.50195e-08	0.345667	0.24	0.138	0.0015768	5
ARID5A	6.29326e-08	0.383196	0.331	0.213	0.00180358	5
SVIP	7.14544e-08	0.284485	0.295	0.183	0.00204781	5
EIF3E	7.33356e-08	0.346456	0.856	0.754	0.00210172	5
IFRD11	9.83519e-08	0.373536	0.497	0.372	0.00281867	5
ABCB11	1.13782e-07	0.486666	0.265	0.167	0.00326088	5
CXCR6	1.15889e-07	0.726428	0.179	0.096	0.00332127	5
SPTBN11	1.19809e-07	0.301596	0.563	0.412	0.00343362	5
SLC38A11	1.31768e-07	0.350885	0.947	0.866	0.00377635	5
ERGIC1	1.40807e-07	0.343941	0.28	0.176	0.00403538	5
BTLA	1.43454e-07	0.438879	0.146	0.072	0.00411124	5
CSDE11	1.43781e-07	0.372096	0.846	0.787	0.00412063	5
UBAC2	1.51344e-07	0.434849	0.591	0.479	0.00433737	5
GALNT11	1.51623e-07	0.433271	0.467	0.351	0.00434536	5
ARL14EP	1.58287e-07	0.276976	0.313	0.199	0.00453635	5
MVB12B	1.68698e-07	0.27832	0.288	0.179	0.00483472	5
FOXP11	1.72351e-07	0.398471	0.823	0.736	0.00493941	5
SH2D1A1	2.16497e-07	0.310191	0.747	0.623	0.00620459	5
DPYD	2.17075e-07	0.410492	0.54	0.419	0.00622115	5
PTGER41	2.18696e-07	0.443355	0.429	0.31	0.00626761	5
ZNF131	2.20558e-07	0.291193	0.533	0.401	0.00632098	5
EIF2S3	2.23896e-07	0.316724	0.821	0.73	0.00641663	5
SGSM3	2.38939e-07	0.294119	0.437	0.303	0.00684774	5
BTF3L4	2.41437e-07	0.330441	0.331	0.221	0.00691933	5
TRAF5	2.50495e-07	0.375089	0.513	0.392	0.00717893	5
BTG21	2.78461e-07	0.554684	0.379	0.266	0.00798041	5
SEPTIN6	2.80314e-07	0.277417	0.823	0.683	0.00803352	5
2023-06-01	3.05087e-07	0.356962	0.364	0.24	0.00874348	5
CD200R1	3.06194e-07	0.30019	0.134	0.064	0.00877521	5
GIMAP51	3.55535e-07	0.347847	0.705	0.586	0.0101893	5
ANKRD441	4.99689e-07	0.276119	0.957	0.874	0.0143206	5
PRPF6	5.19005e-07	0.331471	0.47	0.342	0.0148742	5
MTR	5.93741e-07	0.295419	0.601	0.472	0.017016	5
MSI2	6.63605e-07	0.350959	0.598	0.469	0.0190183	5
CERK	8.55549e-07	0.269773	0.437	0.316	0.0245192	5
HSPD11	9.43002e-07	0.32074	0.477	0.358	0.0270255	5
G3BP21	1.0697e-06	0.360865	0.646	0.527	0.0306567	5
GNPDA1	1.23333e-06	0.295617	0.154	0.08	0.0353459	5
KARS11	1.27263e-06	0.372282	0.583	0.48	0.0364722	5
PTPN2	1.4022e-06	0.527312	0.548	0.45	0.0401858	5
DENND2D1	1.5329e-06	0.347072	0.72	0.617	0.0439314	5
NCK2	1.56655e-06	0.272228	0.255	0.161	0.0448957	5
POMT1	1.57532e-06	0.273084	0.321	0.213	0.0451471	5
ANXA7	1.66545e-06	0.479837	0.593	0.509	0.04773	5
ZNF274	1.67843e-06	0.255801	0.215	0.127	0.0481021	5

## Sheet: Supplementary Table 5
Supplementary Table 5 - Marker genes for endogenous CD8+ T cells at different timepoints from plate-based scRNA-Seq. Related to Supplementary Figure 4.
Detailed table with marker genes (adjusted p-value < 0.05) for each timepoint determined by Seurat.
gene	p_val	avg_log2FC	pct.1	pct.2	p_val_adj	comparison_padj_<0.05
TMSB10	3.22857095923473e-74	1.05299	1	0.997	9.25276151207081e-70	M2D1_vs_Screening
CD38	3.44010190821009e-22	0.770925	0.398	0.171	9.8589880587393e-18	M2D1_vs_Screening
CD52	3.32564737047694e-39	0.730157	0.987	0.949	9.53097279904985e-35	M2D1_vs_Screening
S100A4	4.46065881374911e-21	0.68189	0.964	0.916	1.27838020943236e-16	M2D1_vs_Screening
ATP5F1E	1.30192160238809e-29	0.677594	0.919	0.847	3.73117712028402e-25	M2D1_vs_Screening
CHI3L2	7.57390882363889e-11	0.655014	0.286	0.145	2.17060652976667e-06	M2D1_vs_Screening
COX7C	1.30212967894616e-23	0.654131	0.873	0.816	3.7317734468918e-19	M2D1_vs_Screening
CD3D	1.28528281717526e-28	0.649185	0.973	0.955	3.68349202574259e-24	M2D1_vs_Screening
DBI	4.0563453136201e-11	0.595656	0.626	0.468	1.16250800343039e-06	M2D1_vs_Screening
S100A6	2.65847737063484e-10	0.591175	0.892	0.877	7.6189302965024e-06	M2D1_vs_Screening
TMSB4X	5.25508984858886e-42	0.587071	1	1	1.50605619970708e-37	M2D1_vs_Screening
MYL6	1.49012814535918e-25	0.58662	0.976	0.963	4.27055825178487e-21	M2D1_vs_Screening
CX3CR1	7.53377967062774e-08	0.582354	0.741	0.619	0.00215911	M2D1_vs_Screening
GZMA	9.41551564851419e-14	0.578218	0.937	0.892	2.69839262970768e-09	M2D1_vs_Screening
NDUFA4	2.24815544616043e-13	0.572267	0.722	0.622	6.44298869315119e-09	M2D1_vs_Screening
CDC42	6.7014212521599e-21	0.571025	0.966	0.929	1.92056031665651e-16	M2D1_vs_Screening
DECR1	2.33029975541155e-07	0.553469	0.575	0.474	0.00667841	M2D1_vs_Screening
COX6C	1.66966965878106e-14	0.550237	0.758	0.698	4.78510627510063e-10	M2D1_vs_Screening
UCP2	1.20491136160721e-13	0.541863	0.893	0.797	3.45315547123011e-09	M2D1_vs_Screening
LGALS1	1.40267492776363e-06	0.53985	0.59	0.483	0.0401993	M2D1_vs_Screening
HNRNPH1	2.95911732413069e-10	0.538293	0.976	0.986	8.48053433922614e-06	M2D1_vs_Screening
ISG15	3.26850236117949e-13	0.534081	0.552	0.362	9.36720091690429e-09	M2D1_vs_Screening
DPP4	1.41577237118003e-11	0.524686	0.237	0.102	4.05746203856484e-07	M2D1_vs_Screening
COX5A	1.20535179899805e-09	0.52264	0.586	0.463	3.45441772074852e-05	M2D1_vs_Screening
SH3BGRL3	5.23964081232007e-24	0.511082	0.991	0.992	1.50162866040281e-19	M2D1_vs_Screening
PSME2	1.11884714023486e-13	0.508546	0.848	0.713	3.20650401919908e-09	M2D1_vs_Screening
LDHB	8.95144534362788e-12	0.505	0.92	0.834	2.56539472103031e-07	M2D1_vs_Screening
CASP4	6.17679429675374e-10	0.504078	0.725	0.607	1.77020747750665e-05	M2D1_vs_Screening
S100A11	5.51306652915585e-12	0.503404	0.68	0.544	1.57998973659078e-07	M2D1_vs_Screening
GNG5	4.7232063336483e-12	0.49769	0.642	0.49	1.35362370316027e-07	M2D1_vs_Screening
COX7A2	1.68416848448985e-11	0.493893	0.642	0.559	4.82665845969945e-07	M2D1_vs_Screening
YWHAZ	5.77602026757726e-18	0.488305	0.993	0.995	1.65534964848497e-13	M2D1_vs_Screening
PSMA4	1.97544431883427e-09	0.482903	0.609	0.455	5.66142587334713e-05	M2D1_vs_Screening
GBP1	2.01782200275813e-08	0.47433	0.555	0.408	0.000578288	M2D1_vs_Screening
ARPC3	7.75496826589036e-17	0.468513	0.933	0.884	2.22249635532152e-12	M2D1_vs_Screening
NDUFA1	7.43695824928082e-11	0.464062	0.794	0.681	2.13135786466139e-06	M2D1_vs_Screening
UQCRB	5.40420544262778e-11	0.463121	0.826	0.759	1.5487912378027e-06	M2D1_vs_Screening
SLC25A5	2.07571357291864e-07	0.459314	0.74	0.648	0.00594879	M2D1_vs_Screening
HINT1	4.81284423671339e-10	0.45613	0.808	0.738	1.37931302979969e-05	M2D1_vs_Screening
ATP5MC3	8.54179662141144e-08	0.454751	0.669	0.581	0.00244799	M2D1_vs_Screening
NDUFA12	1.34646459343935e-12	0.453225	0.582	0.404	3.85883287833784e-08	M2D1_vs_Screening
GAPDH	5.02431185260001e-16	0.447746	0.973	0.976	1.43991753383664e-11	M2D1_vs_Screening
PSME1	1.02264487536433e-11	0.435547	0.971	0.974	2.93079794830664e-07	M2D1_vs_Screening
IFNG	4.95167153709927e-09	0.435141	0.26	0.14	0.00014191	M2D1_vs_Screening
NDUFB3	3.85280169436009e-16	0.433461	0.465	0.278	1.10417443758666e-11	M2D1_vs_Screening
NKG7	8.79883111692216e-17	0.428498	0.982	0.989	2.52165700979872e-12	M2D1_vs_Screening
H2BC12	3.92063128008039e-09	0.428441	0.342	0.209	0.000112361	M2D1_vs_Screening
UBE2L6	3.30115945542575e-08	0.423055	0.725	0.607	0.000946079	M2D1_vs_Screening
TBC1D4	2.79748276099596e-08	0.422689	0.19	0.088	0.000801731	M2D1_vs_Screening
COX5B	3.94362832107485e-07	0.421948	0.718	0.659	0.011302	M2D1_vs_Screening
CARD16	3.61751438838651e-08	0.420914	0.546	0.411	0.00103674	M2D1_vs_Screening
SELL	3.97078161330075e-10	0.41863	0.467	0.294	1.13798630255586e-05	M2D1_vs_Screening
ADAM19	2.58743967169907e-16	0.414429	0.356	0.169	7.41534335512237e-12	M2D1_vs_Screening
NDUFB9	1.61439960440354e-09	0.404372	0.613	0.473	4.62670782626009e-05	M2D1_vs_Screening
H1-2	8.58035115825821e-14	0.403559	0.394	0.225	2.45904283844522e-09	M2D1_vs_Screening
POMP	2.84835366801333e-08	0.402136	0.705	0.579	0.00081631	M2D1_vs_Screening
SERF2	9.58282771587564e-16	0.401461	0.962	0.932	2.7463425950928e-11	M2D1_vs_Screening
APOBEC3H	2.51019308901378e-10	0.399942	0.221	0.099	7.1939623738046e-06	M2D1_vs_Screening
ADA	1.75780320452751e-07	0.399741	0.425	0.293	0.00503769	M2D1_vs_Screening
PSMB6	1.90378566327841e-07	0.39695	0.615	0.49	0.00545606	M2D1_vs_Screening
PFN1	1.98348621994078e-14	0.395775	0.996	0.991	5.68447315772829e-10	M2D1_vs_Screening
CD74	1.6938442996122e-08	0.389935	0.973	0.933	0.000485439	M2D1_vs_Screening
LINC00861	1.79755172229762e-07	0.389815	0.787	0.697	0.0051516	M2D1_vs_Screening
ATP5MC2	7.31130292625958e-11	0.387505	0.879	0.815	2.09534630563673e-06	M2D1_vs_Screening
APOBEC3C	5.26630934393911e-08	0.382988	0.873	0.834	0.00150927	M2D1_vs_Screening
CD3G	2.54941492332798e-11	0.381866	0.978	0.953	7.30636822876565e-07	M2D1_vs_Screening
MKI67	1.14852455522571e-09	0.381212	0.101	0.026	3.29155652282137e-05	M2D1_vs_Screening
IDH2	2.15206442134999e-09	0.379012	0.722	0.556	6.16760142514693e-05	M2D1_vs_Screening
ELOB	1.86331722435314e-14	0.378047	0.787	0.687	5.34008083327366e-10	M2D1_vs_Screening
UBL5	4.16619114383805e-09	0.375298	0.707	0.622	0.000119399	M2D1_vs_Screening
ABRACL	8.50895472808487e-08	0.371624	0.488	0.34	0.00243858	M2D1_vs_Screening
RGS10	6.11163556347346e-08	0.367691	0.512	0.379	0.00175153	M2D1_vs_Screening
UBA52	3.36440454980071e-14	0.366464	0.993	0.991	9.64204699927385e-10	M2D1_vs_Screening
CFL1	1.41086915350614e-15	0.363154	0.993	0.989	4.04340990703325e-11	M2D1_vs_Screening
COTL1	6.6576279687582e-14	0.362909	0.582	0.381	1.90800959956641e-09	M2D1_vs_Screening
MT2A	1.56628230875626e-09	0.357856	0.665	0.537	4.48880846866457e-05	M2D1_vs_Screening
NDUFB6	6.3349152304489e-11	0.357	0.463	0.305	1.81552335589435e-06	M2D1_vs_Screening
IL32	4.88064135277106e-15	0.355925	0.986	0.982	1.39874300529066e-10	M2D1_vs_Screening
COX6B1	6.54695877377749e-08	0.351745	0.702	0.608	0.00187629	M2D1_vs_Screening
SEC61B	4.84774005471187e-08	0.350869	0.626	0.497	0.00138931	M2D1_vs_Screening
CENPE	1.21643943024186e-06	0.348959	0.179	0.093	0.0348619	M2D1_vs_Screening
SUB1	1.24488901298014e-07	0.348798	0.875	0.822	0.00356773	M2D1_vs_Screening
ARHGDIB	1.4725912198697e-12	0.348394	0.993	0.994	4.22029917702459e-08	M2D1_vs_Screening
SAMHD1	2.58608145954252e-07	0.347048	0.863	0.768	0.00741145	M2D1_vs_Screening
STOML2	2.93166837655684e-07	0.339519	0.367	0.235	0.00840187	M2D1_vs_Screening
NDUFB4	9.58313819670831e-10	0.339463	0.57	0.417	2.74643157579463e-05	M2D1_vs_Screening
FAU	4.50883634278746e-12	0.339043	0.982	0.987	1.29218740747946e-07	M2D1_vs_Screening
COX8A	4.13466560763658e-21	0.331383	0.738	0.571	1.18495381649257e-16	M2D1_vs_Screening
CNN2	2.51130439633535e-07	0.329707	0.866	0.767	0.00719715	M2D1_vs_Screening
CORO1A	5.35671907525376e-08	0.328333	0.962	0.949	0.00153518	M2D1_vs_Screening
MTRNR2L2	1.1949214046251e-43	0.326849	0.989	0.982	3.42452525351509e-39	M2D1_vs_Screening
VAMP5	1.50121145001997e-06	0.32548	0.398	0.287	0.0430232	M2D1_vs_Screening
ATP5MPL	3.24701234605584e-13	0.324026	0.653	0.463	9.30561268256144e-09	M2D1_vs_Screening
TRIB2	3.26348791321293e-08	0.322786	0.456	0.307	0.000935283	M2D1_vs_Screening
HELLS	3.07736919018164e-08	0.322122	0.378	0.24	0.000881943	M2D1_vs_Screening
H4C3	7.31569757900051e-08	0.322093	0.486	0.386	0.00209661	M2D1_vs_Screening
TMEM258	1.83825418649528e-10	0.321342	0.571	0.428	5.26825267307683e-06	M2D1_vs_Screening
HCST	3.99464761860345e-07	0.318179	0.901	0.859	0.0114483	M2D1_vs_Screening
GBP4	1.98215251769468e-08	0.3163	0.611	0.445	0.000568065	M2D1_vs_Screening
COMMD6	3.08963311077231e-10	0.313909	0.698	0.6	8.85457953216237e-06	M2D1_vs_Screening
TOP2A	2.0213428316563e-08	0.309204	0.118	0.04	0.000579297	M2D1_vs_Screening
PVT1	1.47957853048501e-06	0.303645	0.168	0.085	0.0424032	M2D1_vs_Screening
COMMD4	2.50537247181426e-07	0.301513	0.278	0.161	0.00718015	M2D1_vs_Screening
SERINC5	3.48594175922089e-11	0.301087	0.242	0.111	9.99036048775115e-07	M2D1_vs_Screening
PPIA	1.61337309860555e-07	0.290583	0.969	0.971	0.00462377	M2D1_vs_Screening
PABPC1	1.34859141197489e-07	0.289843	0.991	0.999	0.00386493	M2D1_vs_Screening
APOBEC3D	7.64270096753425e-08	0.279078	0.447	0.318	0.00219032	M2D1_vs_Screening
BCL2L11	7.95242908158752e-07	0.256768	0.373	0.247	0.0227909	M2D1_vs_Screening
HIGD2A	9.46207636938171e-07	0.25551	0.66	0.552	0.0271174	M2D1_vs_Screening
ROMO1	1.27269246564368e-08	0.250142	0.405	0.279	0.000364741	M2D1_vs_Screening
PYCARD	5.91391109181015e-10	0.248508	0.488	0.341	1.69486777980187e-05	M2D1_vs_Screening
TMEM14B	8.08056064022077e-07	0.247133	0.429	0.301	0.0231581	M2D1_vs_Screening
TMSB4XP4	3.39008956048392e-21	0.245333	0.995	0.995	9.71565767139088e-17	M2D1_vs_Screening
EZH2	2.45736356817397e-10	0.241838	0.436	0.269	7.04255825002978e-06	M2D1_vs_Screening
SHMT2	1.05406616024164e-08	0.236459	0.262	0.134	0.000302085	M2D1_vs_Screening
NUSAP1	1.42266114129419e-12	0.234509	0.21	0.079	4.07720456483503e-08	M2D1_vs_Screening
UBB	3.6159612570963e-11	0.233324	0.948	0.927	1.03629833667123e-06	M2D1_vs_Screening
OST4	3.4409740929003e-09	0.232725	0.767	0.689	9.86148765284297e-05	M2D1_vs_Screening
KIF19	1.73360044269643e-06	0.228567	0.222	0.125	0.0496833	M2D1_vs_Screening
SNRPF	8.12291376185407e-07	0.228128	0.524	0.427	0.0232795	M2D1_vs_Screening
NDUFB5	2.01876377281899e-07	0.218244	0.315	0.185	0.00578558	M2D1_vs_Screening
ITGAE	2.63378206170513e-07	0.207488	0.273	0.156	0.00754816	M2D1_vs_Screening
NEDD8	2.01376689599016e-08	0.207016	0.618	0.513	0.000577125	M2D1_vs_Screening
PPIB	8.22090527555442e-08	0.201996	0.834	0.799	0.00235603	M2D1_vs_Screening
IFITM1	1.49240299729442e-06	0.193695	0.962	0.952	0.0427708	M2D1_vs_Screening
GET3	5.47483415043381e-07	0.193505	0.345	0.22	0.0156903	M2D1_vs_Screening
H1-3	1.09673360705597e-06	0.186744	0.289	0.177	0.0314313	M2D1_vs_Screening
IFI27L2	2.29598342596677e-07	0.17259	0.374	0.254	0.00658006	M2D1_vs_Screening
DNAJC15	2.17578855891232e-07	0.168162	0.351	0.224	0.00623559	M2D1_vs_Screening
MTRNR2L1	2.47654854950746e-10	0.160582	0.91	0.825	7.09754048803344e-06	M2D1_vs_Screening
MIR4435-2HG	7.3257865007066e-07	0.135975	0.638	0.506	0.020995	M2D1_vs_Screening
NDUFB2	8.64633145172278e-07	0.134749	0.582	0.485	0.0247795	M2D1_vs_Screening
MT1E	4.44321605889218e-08	0.131816	0.224	0.116	0.00127338	M2D1_vs_Screening
CAT	7.90353089029869e-07	0.123065	0.371	0.233	0.0226507	M2D1_vs_Screening
PSME2P1	1.75903909971483e-12	0.0872727	0.711	0.561	5.04123015587274e-08	M2D1_vs_Screening
MYL6B	3.79409279559437e-09	0.0849908	0.136	0.047	0.000108735	M2D1_vs_Screening
PTPRK	1.04744091200354e-07	0.0832925	0.154	0.067	0.00300186	M2D1_vs_Screening
MTA2	1.46843200973756e-07	0.0786236	0.288	0.161	0.00420838	M2D1_vs_Screening
PSME2P2	4.6816687058771e-13	0.0652665	0.711	0.574	1.34171943441732e-08	M2D1_vs_Screening
ATP5ME	5.748303674975e-18	0.0517607	0.432	0.232	1.64740635021108e-13	M2D1_vs_Screening
MTRNR2L8	9.8930823552036e-11	0.037973	0.826	0.722	2.8352584721778e-06	M2D1_vs_Screening
SCARNA9	3.4928569531577e-11	0.0332775	0.163	0.057	1.00101787420546e-06	M2D1_vs_Screening
PSME2P3	1.36706523370279e-09	0.0179083	0.458	0.292	3.91787225326883e-05	M2D1_vs_Screening
MTRNR2L10	1.41088159694448e-07	0.0157255	0.676	0.545	0.00404345	M2D1_vs_Screening
H3P36	3.05077546438298e-08	0.0150476	0.429	0.285	0.000874322	M2D1_vs_Screening
PET100	2.18322249302166e-07	0.0143321	0.253	0.144	0.0062569	M2D1_vs_Screening
ROCK1P1	9.14508135462933e-10	0.0136376	0.313	0.176	2.62088886542322e-05	M2D1_vs_Screening
H3P13	7.04675975404241e-08	0.00880821	0.295	0.166	0.00201953	M2D1_vs_Screening
H3P1	9.61036223348461e-08	0.00550411	0.206	0.104	0.00275423	M2D1_vs_Screening
ATP5MGP3	5.68148802105814e-08	0.00288607	0.108	0.036	0.00162826	M2D1_vs_Screening
EEF1A1P22	3.60701979406013e-08	-0.0219648	0.644	0.731	0.00103374	M2D1_vs_Screening
EEF1A1P19	2.09283077646895e-10	-0.0522488	0.863	0.894	5.99784372228236e-06	M2D1_vs_Screening
PDE4A	2.35383711967822e-07	-0.0729535	0.049	0.133	0.00674586	M2D1_vs_Screening
MYBL1	1.11046171473244e-07	-0.0984233	0.354	0.511	0.00318247	M2D1_vs_Screening
FTL	1.43988500256275e-06	-0.183627	0.966	0.987	0.0412657	M2D1_vs_Screening
SORL1	1.49697250403124e-06	-0.192819	0.653	0.782	0.0429017	M2D1_vs_Screening
TP53I11	1.29353556635838e-09	-0.255444	0.045	0.147	3.70714357962647e-05	M2D1_vs_Screening
GAS7	1.02273896625975e-06	-0.257054	0.074	0.161	0.0293107	M2D1_vs_Screening
BTBD9	1.52903226319825e-07	-0.26793	0.197	0.326	0.00438205	M2D1_vs_Screening
JADE2	5.68445539358707e-07	-0.269723	0.237	0.362	0.0162911	M2D1_vs_Screening
RHOC	1.33593383163652e-09	-0.272252	0.208	0.349	3.82865276808709e-05	M2D1_vs_Screening
PARP8	9.08247318685315e-07	-0.288519	0.81	0.896	0.0260295	M2D1_vs_Screening
AKT3	1.56945333222538e-12	-0.29663	0.089	0.233	4.4978963048247e-08	M2D1_vs_Screening
STAT4	3.80783130311609e-09	-0.308312	0.77	0.854	0.000109129	M2D1_vs_Screening
ZBTB20	1.17078375411727e-12	-0.328837	0.264	0.454	3.35534916092468e-08	M2D1_vs_Screening
EEF1A1	1.2152043183008e-17	-0.34115	0.998	1	3.48265405581826e-13	M2D1_vs_Screening
AOAH	2.33566780465261e-07	-0.352421	0.682	0.782	0.00669379	M2D1_vs_Screening
MALAT1	3.76785430803575e-25	-0.367804	1	1	1.07982936613997e-20	M2D1_vs_Screening
CTSW	9.0009968346035e-11	-0.371209	0.852	0.908	2.57959568282902e-06	M2D1_vs_Screening
TRGC2	1.04370408536698e-06	-0.377601	0.66	0.742	0.0299115	M2D1_vs_Screening
GABARAPL1	4.52922841475232e-07	-0.387015	0.275	0.404	0.0129803	M2D1_vs_Screening
ITM2B	4.58806666307649e-07	-0.397906	0.781	0.805	0.0131489	M2D1_vs_Screening
KLRG1	6.27358542027274e-10	-0.408806	0.712	0.871	1.79794684559596e-05	M2D1_vs_Screening
IKZF2	5.78773127387433e-14	-0.409507	0.076	0.232	1.65870590577965e-09	M2D1_vs_Screening
HOPX	3.54669619153042e-08	-0.427382	0.429	0.553	0.00101645	M2D1_vs_Screening
VAV3	4.78221869404063e-12	-0.460259	0.127	0.28	1.3705360555251e-07	M2D1_vs_Screening
PGGHG	2.76941184528042e-08	-0.463227	0.23	0.359	0.000793686	M2D1_vs_Screening
A2MP1	1.77424010016567e-14	-0.472124	0.333	0.534	5.0847947030648e-10	M2D1_vs_Screening
CRYBG1	8.33595879489114e-08	-0.494664	0.403	0.532	0.002389	M2D1_vs_Screening
A2M	5.36436743993515e-16	-0.498106	0.705	0.883	1.53737406461101e-11	M2D1_vs_Screening
S1PR5	6.9079418683542e-07	-0.546997	0.539	0.628	0.0197975	M2D1_vs_Screening
LY9	9.69587030459239e-07	-0.551358	0.392	0.51	0.0277874	M2D1_vs_Screening
LGR6	3.30501835454698e-13	-0.551414	0.099	0.253	9.47185210229618e-09	M2D1_vs_Screening
FYN	8.51966545493013e-15	-0.55419	0.884	0.952	2.44165092272843e-10	M2D1_vs_Screening
SYTL2	3.15851922119816e-08	-0.569536	0.405	0.534	0.0009052	M2D1_vs_Screening
PRSS23	5.02035820413617e-08	-0.59806	0.23	0.359	0.00143878	M2D1_vs_Screening
SYTL3	1.60750250889599e-10	-0.62243	0.445	0.598	4.60694144024501e-06	M2D1_vs_Screening
ZNF600	3.46280110477593e-09	-0.640332	0.183	0.317	9.92404168617734e-05	M2D1_vs_Screening
PZP	3.34526739449724e-20	-0.641868	0.586	0.782	9.58720182588963e-16	M2D1_vs_Screening
KLRD1	2.53580485809926e-19	-0.67391	0.651	0.785	7.26736314282666e-15	M2D1_vs_Screening
KLRF1	1.32159978178998e-08	-0.716694	0.076	0.18	0.000378757	M2D1_vs_Screening
OSBPL5	1.42262691939857e-14	-0.723936	0.192	0.381	4.07710648830436e-10	M2D1_vs_Screening
MYO6	8.60498681183379e-11	-0.784854	0.108	0.242	2.46610317040345e-06	M2D1_vs_Screening
CXCR4	8.88542157323331e-14	-1.00755	0.584	0.715	2.54647296867293e-09	M2D1_vs_Screening
IL7R	3.90766664102822e-08	-1.01919	0.257	0.38	0.0011199	M2D1_vs_Screening
IFI44L	1.16499208492223e-14	-1.21035	0.045	0.183	3.33875081617861e-10	M2D1_vs_Screening
S100B	1.45284e-07	1.05423	0.131	0.043	0.00416369	M7D1_vs_M2D1
PRSS23	3.15481e-08	0.788964	0.364	0.23	0.000904137	M7D1_vs_M2D1
ACADVL	1.66793e-06	0.75176	0.378	0.275	0.0478011	M7D1_vs_M2D1
ITGB1	1.42012e-10	0.696181	0.776	0.671	4.06993e-06	M7D1_vs_M2D1
ZNF683	2.27109e-10	0.669663	0.432	0.257	6.50872e-06	M7D1_vs_M2D1
CSGALNACT1	4.93319e-09	0.624602	0.196	0.078	0.00014138	M7D1_vs_M2D1
MALAT1	2.73942e-47	0.618938	1	1	7.85091e-43	M7D1_vs_M2D1
ARHGAP45	4.41826e-07	0.532742	0.716	0.633	0.0126623	M7D1_vs_M2D1
TTC16	4.25497e-07	0.521643	0.369	0.241	0.0121943	M7D1_vs_M2D1
RNF149	1.27835e-08	0.492657	0.753	0.608	0.000366364	M7D1_vs_M2D1
CYTH1	3.01952e-08	0.488452	0.893	0.785	0.000865365	M7D1_vs_M2D1
OSBPL5	7.77301e-10	0.487195	0.352	0.192	2.22767e-05	M7D1_vs_M2D1
MIAT	1.29296e-08	0.471263	0.663	0.53	0.000370549	M7D1_vs_M2D1
KLRD1	5.04293e-11	0.46321	0.787	0.651	1.44525e-06	M7D1_vs_M2D1
FNBP4	6.22049e-07	0.461999	0.636	0.532	0.0178273	M7D1_vs_M2D1
SLC9A3R1	1.18364e-07	0.455856	0.823	0.752	0.00339218	M7D1_vs_M2D1
CALR	1.00169e-08	0.448476	0.828	0.75	0.000287075	M7D1_vs_M2D1
A2M	3.07977e-12	0.445066	0.871	0.705	8.82632e-08	M7D1_vs_M2D1
PZP	3.18828e-14	0.444513	0.77	0.586	9.13729e-10	M7D1_vs_M2D1
EIF4A1	9.00225e-07	0.439818	0.333	0.221	0.0257996	M7D1_vs_M2D1
ADGRG1	1.30239e-06	0.431628	0.74	0.667	0.0373252	M7D1_vs_M2D1
SYTL3	4.5875e-09	0.415538	0.602	0.445	0.000131473	M7D1_vs_M2D1
ITM2B	6.91556e-10	0.385456	0.864	0.781	1.98193e-05	M7D1_vs_M2D1
CIRBP	3.77061e-09	0.363432	0.857	0.79	0.000108062	M7D1_vs_M2D1
TMC8	4.9963e-08	0.360499	0.752	0.638	0.00143189	M7D1_vs_M2D1
ZBTB20	1.57675e-09	0.347974	0.435	0.264	4.51881e-05	M7D1_vs_M2D1
PLEKHG3	8.77421e-07	0.342528	0.304	0.183	0.025146	M7D1_vs_M2D1
JAK1	4.14775e-07	0.341531	0.787	0.682	0.011887	M7D1_vs_M2D1
SYNE2	3.45978e-07	0.328801	0.966	0.931	0.00991539	M7D1_vs_M2D1
ZEB2	9.66926e-08	0.289031	0.845	0.696	0.00277111	M7D1_vs_M2D1
GNLY	1.22912e-06	0.281382	0.68	0.588	0.0352254	M7D1_vs_M2D1
A2MP1	4.00101e-09	0.254066	0.517	0.333	0.000114665	M7D1_vs_M2D1
ABCA2	1.48999e-07	0.218394	0.442	0.3	0.00427017	M7D1_vs_M2D1
HNRNPA0	6.91004e-07	0.15065	0.335	0.206	0.0198035	M7D1_vs_M2D1
TP53I11	1.59173e-06	0.135354	0.124	0.045	0.0456175	M7D1_vs_M2D1
EEF1A1P3	3.78087e-08	0.0877495	0.219	0.378	0.00108356	M7D1_vs_M2D1
TNR	1.89034e-39	0.0876536	0.827	0.499	5.41753e-35	M7D1_vs_M2D1
EEF1A1P4	1.46892e-10	0.0247629	0.388	0.584	4.20978e-06	M7D1_vs_M2D1
SLC34A2	2.9596e-09	0.023784	0.1	0.016	8.48191e-05	M7D1_vs_M2D1
RPP30	8.25974e-38	0.00764261	0.736	0.244	2.36716e-33	M7D1_vs_M2D1
NACA4P	2.50555e-08	-0.00229572	0.272	0.425	0.000718066	M7D1_vs_M2D1
EEF1A1P28	7.01285e-07	-0.00582093	0.053	0.137	0.0200981	M7D1_vs_M2D1
EEF1A1P10	5.32812e-08	-0.00739357	0.235	0.373	0.00152699	M7D1_vs_M2D1
ACTBP1	5.51765e-07	-0.00956378	0.153	0.275	0.015813	M7D1_vs_M2D1
EEF1A1P17	1.63307e-08	-0.0108491	0.148	0.277	0.000468022	M7D1_vs_M2D1
TBX2-AS1	1.78173e-18	-0.0145343	0.005	0.137	5.10626e-14	M7D1_vs_M2D1
PSME2P3	4.10539e-08	-0.01497	0.298	0.458	0.00117656	M7D1_vs_M2D1
SCARNA9	1.04797e-06	-0.0185143	0.07	0.163	0.0300338	M7D1_vs_M2D1
EEF1A1P16	2.9878e-10	-0.0220849	0.286	0.45	8.56273e-06	M7D1_vs_M2D1
EEF1A1P14	1.89417e-10	-0.0224517	0.231	0.396	5.42851e-06	M7D1_vs_M2D1
HNRNPKP2	7.82973e-07	-0.030617	0.369	0.499	0.0224392	M7D1_vs_M2D1
H3P14	2.73903e-07	-0.0308949	0.493	0.606	0.00784979	M7D1_vs_M2D1
UBBP4	8.8062e-08	-0.0314172	0.609	0.727	0.00252377	M7D1_vs_M2D1
PSME2P2	2.46048e-08	-0.048231	0.643	0.711	0.000705148	M7D1_vs_M2D1
ATP5ME	6.50803e-14	-0.0494169	0.236	0.432	1.86514e-09	M7D1_vs_M2D1
NACA3P	1.2064e-09	-0.0783027	0.799	0.848	3.45741e-05	M7D1_vs_M2D1
PSME2P1	3.14636e-09	-0.0909654	0.614	0.711	9.01716e-05	M7D1_vs_M2D1
HNRNPA1P48	2.93418e-07	-0.125978	0.906	0.929	0.00840906	M7D1_vs_M2D1
H1-3	2.80647e-08	-0.183118	0.148	0.289	0.000804305	M7D1_vs_M2D1
TMSB4XP4	4.80356e-11	-0.211044	0.998	0.995	1.37665e-06	M7D1_vs_M2D1
NEDD8	9.62948e-07	-0.219876	0.512	0.618	0.0275971	M7D1_vs_M2D1
ATP5MPL	1.41187e-06	-0.229959	0.52	0.653	0.0404627	M7D1_vs_M2D1
PYCARD	1.94988e-07	-0.236138	0.364	0.488	0.00558817	M7D1_vs_M2D1
UBB	3.89907e-09	-0.24611	0.927	0.948	0.000111743	M7D1_vs_M2D1
CAT	1.32361e-06	-0.248311	0.226	0.371	0.0379332	M7D1_vs_M2D1
PSMB10	5.05742e-08	-0.254646	0.626	0.705	0.0014494	M7D1_vs_M2D1
IL32	2.38451e-07	-0.260347	0.995	0.986	0.00683377	M7D1_vs_M2D1
PPIB	1.013e-08	-0.262978	0.815	0.834	0.000290317	M7D1_vs_M2D1
TPT1	2.47818e-08	-0.276597	1	0.998	0.000710221	M7D1_vs_M2D1
OST4	1.50543e-09	-0.281822	0.721	0.767	4.31441e-05	M7D1_vs_M2D1
ARHGDIB	3.08471e-07	-0.282239	0.986	0.993	0.00884048	M7D1_vs_M2D1
SEC61G	2.12346e-07	-0.284809	0.393	0.495	0.00608563	M7D1_vs_M2D1
SNRPF	7.47595e-08	-0.292449	0.403	0.524	0.00214253	M7D1_vs_M2D1
NUSAP1	7.29998e-10	-0.295145	0.082	0.21	2.0921e-05	M7D1_vs_M2D1
COX8A	2.73952e-13	-0.300376	0.631	0.738	7.8512e-09	M7D1_vs_M2D1
NACA	1.17786e-07	-0.308836	0.976	0.986	0.00337562	M7D1_vs_M2D1
TMEM258	4.30477e-08	-0.31392	0.442	0.571	0.0012337	M7D1_vs_M2D1
H1-2	6.62006e-07	-0.317492	0.27	0.394	0.0189724	M7D1_vs_M2D1
ADAM19	1.18105e-09	-0.320075	0.196	0.356	3.38476e-05	M7D1_vs_M2D1
PFN1	4.3744e-08	-0.335264	0.99	0.996	0.00125366	M7D1_vs_M2D1
RAC2	4.92804e-07	-0.33855	0.94	0.949	0.0141233	M7D1_vs_M2D1
RACK1	1.74975e-12	-0.347618	0.995	0.995	5.01462e-08	M7D1_vs_M2D1
HCST	9.75671e-07	-0.347978	0.855	0.901	0.0279618	M7D1_vs_M2D1
EIF3FP3	2.20709e-09	-0.350962	0.75	0.785	6.3253e-05	M7D1_vs_M2D1
SEC61B	1.62782e-06	-0.357834	0.505	0.626	0.0466518	M7D1_vs_M2D1
SERF2	3.48425e-11	-0.367501	0.956	0.962	9.98552e-07	M7D1_vs_M2D1
BTF3	3.1581e-08	-0.369648	0.901	0.924	0.000905081	M7D1_vs_M2D1
PHACTR2	2.1295e-08	-0.38119	0.26	0.412	0.000610295	M7D1_vs_M2D1
ELOB	9.57836e-11	-0.38451	0.689	0.787	2.74506e-06	M7D1_vs_M2D1
CDC42	3.33778e-09	-0.385751	0.94	0.966	9.56575e-05	M7D1_vs_M2D1
COMMD6	9.65823e-09	-0.38593	0.624	0.698	0.000276795	M7D1_vs_M2D1
NDUFB4	3.67512e-08	-0.386536	0.43	0.57	0.00105325	M7D1_vs_M2D1
NMI	1.27851e-06	-0.389811	0.294	0.43	0.0366408	M7D1_vs_M2D1
LAP3	1.25358e-06	-0.394664	0.247	0.382	0.0359263	M7D1_vs_M2D1
NPM1	4.94422e-08	-0.403603	0.912	0.908	0.00141696	M7D1_vs_M2D1
NDUFB3	1.04423e-08	-0.406845	0.345	0.465	0.000299265	M7D1_vs_M2D1
PTPRCAP	7.0056e-09	-0.409258	0.952	0.957	0.000200773	M7D1_vs_M2D1
ARPC3	7.61213e-11	-0.409275	0.903	0.933	2.18156e-06	M7D1_vs_M2D1
CD3D	2.40031e-09	-0.42021	0.971	0.973	6.87906e-05	M7D1_vs_M2D1
APOBEC3H	3.93326e-07	-0.420875	0.112	0.221	0.0112723	M7D1_vs_M2D1
SLC25A6	3.52723e-07	-0.421223	0.898	0.913	0.0101087	M7D1_vs_M2D1
COMMD4	1.4313e-07	-0.435745	0.151	0.278	0.00410196	M7D1_vs_M2D1
SEM1	5.36668e-07	-0.442643	0.437	0.55	0.0153804	M7D1_vs_M2D1
PPIA	6.93627e-13	-0.445607	0.964	0.969	1.98787e-08	M7D1_vs_M2D1
COX7A2	3.2583e-09	-0.446907	0.537	0.642	9.33795e-05	M7D1_vs_M2D1
YWHAZ	3.98788e-14	-0.448847	0.99	0.993	1.14289e-09	M7D1_vs_M2D1
GIMAP4	9.69662e-07	-0.449983	0.665	0.785	0.0277895	M7D1_vs_M2D1
COX6B1	1.00575e-09	-0.452081	0.597	0.702	2.88237e-05	M7D1_vs_M2D1
RGS10	1.18472e-07	-0.452602	0.378	0.512	0.00339528	M7D1_vs_M2D1
PSME2	3.3161e-08	-0.45399	0.782	0.848	0.000950362	M7D1_vs_M2D1
UQCRB	5.69652e-10	-0.454045	0.767	0.826	1.63257e-05	M7D1_vs_M2D1
POMP	2.21211e-07	-0.456215	0.622	0.705	0.00633968	M7D1_vs_M2D1
FAU	5.34403e-20	-0.456449	0.98	0.982	1.53155e-15	M7D1_vs_M2D1
NDUFA1	8.58651e-08	-0.457464	0.714	0.794	0.00246081	M7D1_vs_M2D1
CARD16	4.45339e-08	-0.459974	0.398	0.546	0.0012763	M7D1_vs_M2D1
NDUFA4	3.51553e-07	-0.463135	0.65	0.722	0.0100752	M7D1_vs_M2D1
CAPZA1	6.86842e-07	-0.470123	0.929	0.939	0.0196842	M7D1_vs_M2D1
ATP5MC2	8.28474e-12	-0.479611	0.849	0.879	2.37432e-07	M7D1_vs_M2D1
GAPDH	2.56946e-13	-0.485104	0.951	0.973	7.36382e-09	M7D1_vs_M2D1
PSMB1	8.9571e-09	-0.488576	0.604	0.722	0.000256701	M7D1_vs_M2D1
MYL6	1.31629e-15	-0.490545	0.957	0.976	3.77236e-11	M7D1_vs_M2D1
H2BC12	2.8631e-09	-0.491163	0.199	0.342	8.20537e-05	M7D1_vs_M2D1
NUDT5	7.16632e-07	-0.49169	0.298	0.42	0.020538	M7D1_vs_M2D1
CCR5	1.68534e-08	-0.496006	0.184	0.329	0.000483002	M7D1_vs_M2D1
DYNLL1	4.59303e-08	-0.5098	0.35	0.506	0.00131632	M7D1_vs_M2D1
CORO1A	8.76842e-15	-0.510471	0.959	0.962	2.51294e-10	M7D1_vs_M2D1
EIF3F	5.76822e-08	-0.535791	0.813	0.837	0.00165312	M7D1_vs_M2D1
GZMA	6.42303e-10	-0.538066	0.913	0.937	1.84078e-05	M7D1_vs_M2D1
GZMK	7.83565e-09	-0.539458	0.241	0.403	0.000224562	M7D1_vs_M2D1
NKG7	8.65501e-21	-0.546059	0.985	0.982	2.48044e-16	M7D1_vs_M2D1
PSME1	2.90537e-16	-0.547265	0.969	0.971	8.3265e-12	M7D1_vs_M2D1
UBA52	1.40826e-23	-0.550744	0.993	0.993	4.03594e-19	M7D1_vs_M2D1
S100A11	6.91442e-13	-0.557217	0.514	0.68	1.9816e-08	M7D1_vs_M2D1
GBP1	2.13348e-07	-0.577993	0.403	0.555	0.00611435	M7D1_vs_M2D1
ATP5F1E	1.49587e-19	-0.584727	0.857	0.919	4.28701e-15	M7D1_vs_M2D1
HINT1	9.36952e-13	-0.586392	0.733	0.808	2.68521e-08	M7D1_vs_M2D1
TMSB4X	1.49977e-34	-0.586676	1	1	4.29819e-30	M7D1_vs_M2D1
DECR1	7.29228e-07	-0.590917	0.461	0.575	0.0208989	M7D1_vs_M2D1
UBE2L6	2.48301e-11	-0.599241	0.57	0.725	7.11605e-07	M7D1_vs_M2D1
ISG15	2.10286e-10	-0.606771	0.4	0.552	6.02658e-06	M7D1_vs_M2D1
PSMA4	2.52712e-09	-0.614906	0.463	0.609	7.24249e-05	M7D1_vs_M2D1
LDHB	4.28154e-13	-0.615646	0.852	0.92	1.22705e-08	M7D1_vs_M2D1
S100A4	3.81344e-13	-0.617496	0.949	0.964	1.0929e-08	M7D1_vs_M2D1
COX7C	5.89324e-19	-0.621132	0.85	0.873	1.68894e-14	M7D1_vs_M2D1
COX6C	2.36048e-13	-0.624501	0.707	0.758	6.7649e-09	M7D1_vs_M2D1
SELL	3.16733e-10	-0.647846	0.282	0.467	9.07724e-06	M7D1_vs_M2D1
CHI3L2	3.4247e-08	-0.663122	0.153	0.286	0.000981486	M7D1_vs_M2D1
RGS1	1.20781e-07	-0.673312	0.182	0.315	0.00346146	M7D1_vs_M2D1
SLC25A5	6.83074e-11	-0.698123	0.643	0.74	1.95762e-06	M7D1_vs_M2D1
CD38	6.70154e-12	-0.73009	0.223	0.398	1.9206e-07	M7D1_vs_M2D1
CD74	6.50936e-23	-0.746954	0.9	0.973	1.86552e-18	M7D1_vs_M2D1
CASP4	1.03875e-16	-0.760553	0.537	0.725	2.97696e-12	M7D1_vs_M2D1
TMSB10	2.48212e-37	-0.801435	1	1	7.1135e-33	M7D1_vs_M2D1
MTRNR2L2	1.04177e-73	-1.0118	0.978	0.989	2.98561e-69	M7D1_vs_M2D1
S100B	9.85294e-10	0.960878	0.131	0.044	2.82375e-05	M7D1_vs_Screening
ZNF683	6.52252e-21	0.935094	0.432	0.214	1.86929e-16	M7D1_vs_Screening
CSGALNACT1	6.11953e-09	0.487329	0.196	0.091	0.00017538	M7D1_vs_Screening
FGFBP2	1.33218e-11	0.482861	0.753	0.633	3.8179e-07	M7D1_vs_Screening
CD52	5.66365e-25	0.481518	0.986	0.949	1.62314e-20	M7D1_vs_Screening
KIF19	6.23511e-07	0.436456	0.221	0.125	0.0178692	M7D1_vs_Screening
NBEAL2	3.3544e-09	0.408477	0.709	0.583	9.61336e-05	M7D1_vs_Screening
MIAT	2.51819e-07	0.373481	0.663	0.532	0.00721688	M7D1_vs_Screening
PTBP1	1.57406e-07	0.371659	0.573	0.457	0.00451109	M7D1_vs_Screening
THEMIS	4.02362e-07	0.349414	0.741	0.611	0.0115313	M7D1_vs_Screening
KIDINS220	1.05957e-06	0.342246	0.451	0.33	0.0303662	M7D1_vs_Screening
SLC9A3R1	5.80472e-09	0.336692	0.823	0.698	0.000166357	M7D1_vs_Screening
COTL1	5.08747e-14	0.299642	0.594	0.381	1.45802e-09	M7D1_vs_Screening
CD6	1.14888e-06	0.285331	0.777	0.645	0.0329258	M7D1_vs_Screening
CD3E	1.29312e-18	0.284295	0.976	0.958	3.70594e-14	M7D1_vs_Screening
RNF44	6.17495e-07	0.270932	0.578	0.483	0.0176968	M7D1_vs_Screening
SH3BGRL3	1.22435e-09	0.263045	0.993	0.992	3.50887e-05	M7D1_vs_Screening
TMSB10	2.87284e-14	0.251553	1	0.997	8.23327e-10	M7D1_vs_Screening
MALAT1	2.8808e-11	0.251134	1	1	8.25608e-07	M7D1_vs_Screening
CD3D	3.61257e-08	0.228976	0.971	0.955	0.00103533	M7D1_vs_Screening
TLE5	5.09843e-09	0.217959	0.689	0.576	0.000146116	M7D1_vs_Screening
ITGB2-AS1	6.87515e-07	0.205809	0.624	0.52	0.0197035	M7D1_vs_Screening
S100A6	1.62916e-06	0.19638	0.937	0.877	0.0466902	M7D1_vs_Screening
RPP30	8.52055e-41	0.181555	0.736	0.341	2.4419e-36	M7D1_vs_Screening
TNR	1.6221e-26	0.123101	0.827	0.598	4.64876e-22	M7D1_vs_Screening
PTPRK	3.54664e-09	0.122849	0.163	0.067	0.000101643	M7D1_vs_Screening
SLC34A2	7.10804e-15	0.0186157	0.1	0.011	2.03709e-10	M7D1_vs_Screening
MTATP8P2	2.52179e-07	0.00926714	0.175	0.086	0.00722719	M7D1_vs_Screening
EEF1A1P16	4.33732e-10	-0.00253344	0.286	0.42	1.24303e-05	M7D1_vs_Screening
EEF1A1P8	3.7754e-10	-0.00394617	0.236	0.371	1.08199e-05	M7D1_vs_Screening
TBX2-AS1	1.9254e-15	-0.00723496	0.005	0.114	5.51802e-11	M7D1_vs_Screening
EEF1A1P35	7.35484e-07	-0.00752207	0.26	0.374	0.0210782	M7D1_vs_Screening
EEF1A1P17	2.37129e-13	-0.0118268	0.148	0.301	6.79589e-09	M7D1_vs_Screening
EEF1A1P24	3.04337e-11	-0.0194945	0.23	0.372	8.722e-07	M7D1_vs_Screening
EEF1A1P14	1.45716e-14	-0.0195333	0.231	0.408	4.17607e-10	M7D1_vs_Screening
EEF1A1P10	2.10909e-15	-0.0204712	0.235	0.414	6.04444e-11	M7D1_vs_Screening
EEF1A1P22	4.19112e-12	-0.0305721	0.619	0.731	1.20113e-07	M7D1_vs_Screening
EEF1A1P4	6.75144e-17	-0.0331519	0.388	0.58	1.9349e-12	M7D1_vs_Screening
EEF1A1P25	6.50218e-09	-0.0437261	0.16	0.277	0.000186346	M7D1_vs_Screening
NACA3P	1.153e-07	-0.0542998	0.799	0.847	0.00330439	M7D1_vs_Screening
EEF1A1P19	2.57184e-22	-0.0872834	0.813	0.894	7.37063e-18	M7D1_vs_Screening
HNRNPA1P48	7.49726e-10	-0.126249	0.906	0.946	2.14864e-05	M7D1_vs_Screening
EEF1A1P3	4.45361e-10	-0.150948	0.219	0.374	1.27636e-05	M7D1_vs_Screening
KLRC2	3.12526e-07	-0.172921	0.056	0.14	0.00895667	M7D1_vs_Screening
EEF1B2P3	5.41818e-07	-0.179381	0.906	0.912	0.015528	M7D1_vs_Screening
ZMAT1	2.04238e-07	-0.188293	0.034	0.108	0.00585326	M7D1_vs_Screening
HNRNPA1	1.09788e-07	-0.199444	0.973	0.983	0.0031464	M7D1_vs_Screening
AKT3	9.06826e-10	-0.219615	0.111	0.233	2.59887e-05	M7D1_vs_Screening
RHOC	9.37453e-08	-0.220329	0.224	0.349	0.00268665	M7D1_vs_Screening
RACK1	1.27364e-08	-0.244791	0.995	0.99	0.000365013	M7D1_vs_Screening
MAF	1.25425e-06	-0.251141	0.228	0.354	0.0359455	M7D1_vs_Screening
SNHG29	4.91867e-07	-0.326903	0.519	0.603	0.0140964	M7D1_vs_Screening
PTPRCAP	2.20027e-10	-0.332288	0.952	0.954	6.30577e-06	M7D1_vs_Screening
FYN	1.68684e-06	-0.338518	0.929	0.952	0.0483432	M7D1_vs_Screening
CD74	2.57602e-08	-0.35702	0.9	0.933	0.000738261	M7D1_vs_Screening
TPT1	4.46106e-23	-0.380486	1	1	1.2785e-18	M7D1_vs_Screening
CD48	8.47957e-09	-0.39734	0.813	0.842	0.000243016	M7D1_vs_Screening
IKZF2	5.48024e-14	-0.44752	0.082	0.232	1.57058e-09	M7D1_vs_Screening
GZMK	5.41461e-07	-0.453608	0.241	0.359	0.0155177	M7D1_vs_Screening
EEF1A1	4.82381e-32	-0.479399	1	1	1.38246e-27	M7D1_vs_Screening
TRGC2	1.37471e-06	-0.481964	0.689	0.742	0.0393978	M7D1_vs_Screening
IFI44L	5.98662e-07	-0.602794	0.088	0.183	0.0171571	M7D1_vs_Screening
KLRF1	6.52011e-09	-0.641525	0.075	0.18	0.00018686	M7D1_vs_Screening
MTRNR2L2	4.96133e-10	-0.684952	0.978	0.982	1.42187e-05	M7D1_vs_Screening
CMC1	1.81376e-21	-0.763558	0.328	0.553	5.19804e-17	M7D1_vs_Screening
TIGIT	1.55586e-06	-0.794083	0.308	0.401	0.0445895	M7D1_vs_Screening
IL7R	8.91855e-08	-0.989398	0.264	0.38	0.00255597	M7D1_vs_Screening

## Sheet: Supplementary Table 6
Supplementary Table 6 - Cell numbers for droplet-based scRNA-Seq samples before and after quality filtering. Related to Figure 4.
Detailed table with absolute and relative numbers of cells in each droplet-based sequencing sample before and after quality filtering.
Samples	Post_filtering
2016_BM_Screen	2994
2016_BM_M2D1	1960
2016_BM_M7D1	6146
2023_BM_Screen	1563
2023_BM_M2D1	1745
2023_BM_M7D1	3051
2026_BM_M2D1	1747
2026_BM_M7D1	948
2029_BM_Screen	3455
2029_BM_M2D1	504
2029_BM_M7D1	1388
before
KARMMA2016: 18,255 cells
KARMMA2023: 9,848 cells
KARMMA2026: 5,502 cells
KARMMA2029: 8,525 cells
after dehashing
KARMMA2016: 11,100 cells
KARMMA2023: 6,359 cells
KARMMA2026: 2,695 cells
KARMMA2029: 5,347 cells
after QC:
KARMMA2016: 15,133 cells
KARMMA2023: 6,526 cells
KARMMA2026: 3,766 cells
KARMMA2029: 5,996 cells

## Sheet: Supplementary Table 7
Supplementary Table 7 - Marker genes for individual CD8 T cell clusters determined by droplet-based scRNA-Seq. Related to Figure 4.
Detailed table with marker genes (adjusted p-value < 0.05) determined by Seurat.
Gene	p_val	avg_log2FC	pct.1	pct.2	p_val_adj	cluster
GZMH	1.46789e-131	0.603735	0.968	0.861	1.74239e-127	activated effector T cells
SH3BGRL3	9.72839e-130	0.512234	0.999	0.988	1.15476e-125	activated effector T cells
CD52	4.10554e-128	0.59193	0.99	0.946	4.87328e-124	activated effector T cells
IL32	4.45887e-121	0.520803	0.995	0.937	5.29267e-117	activated effector T cells
B2M	1.06956e-111	0.354241	1	1	1.26957e-107	activated effector T cells
S100A4	1.28557e-110	0.555224	0.985	0.951	1.52597e-106	activated effector T cells
CX3CR1	1.57079e-97	0.490094	0.569	0.263	1.86453e-93	activated effector T cells
FGFBP2	4.62801e-88	0.574027	0.686	0.415	5.49345e-84	activated effector T cells
NKG7	1.16096e-86	0.424501	0.999	0.965	1.37806e-82	activated effector T cells
TMSB4X	1.01711e-85	0.358631	1	1	1.20732e-81	activated effector T cells
TMSB10	1.34899e-68	0.320707	1	0.999	1.60125e-64	activated effector T cells
PRF1	4.65436e-66	0.403838	0.827	0.627	5.52473e-62	activated effector T cells
GZMA	1.25711e-62	0.395534	0.923	0.79	1.49219e-58	activated effector T cells
EMP3	1.64617e-61	0.365706	0.895	0.752	1.95401e-57	activated effector T cells
SLC9A3R1	3.63378e-60	0.364755	0.623	0.388	4.3133e-56	activated effector T cells
ZNF683	1.21629e-59	0.427941	0.311	0.126	1.44373e-55	activated effector T cells
GIMAP7	3.8273e-58	0.382777	0.635	0.408	4.54301e-54	activated effector T cells
SELPLG	2.83419e-56	0.334396	0.544	0.31	3.36418e-52	activated effector T cells
MYL12A	1.76595e-55	0.334055	0.937	0.846	2.09618e-51	activated effector T cells
UCP2	2.14239e-54	0.368596	0.703	0.486	2.54302e-50	activated effector T cells
RARRES3	7.57155e-54	0.352956	0.761	0.564	8.98743e-50	activated effector T cells
GZMB	7.66107e-54	0.458851	0.719	0.525	9.09369e-50	activated effector T cells
SPON2	3.22908e-52	0.340012	0.365	0.177	3.83292e-48	activated effector T cells
CD3G	4.65889e-51	0.363888	0.71	0.513	5.5301e-47	activated effector T cells
PTPRCAP	1.47591e-49	0.305805	0.975	0.94	1.75191e-45	activated effector T cells
CD2	3.93987e-48	0.343132	0.611	0.407	4.67663e-44	activated effector T cells
CD3D	5.8953e-48	0.306138	0.858	0.7	6.99772e-44	activated effector T cells
GNLY	3.19566e-44	0.488804	0.812	0.711	3.79325e-40	activated effector T cells
CORO1A	4.71945e-44	0.303494	0.924	0.842	5.60199e-40	activated effector T cells
S100A11	4.06967e-43	0.331305	0.572	0.384	4.8307e-39	activated effector T cells
PLEK	4.38143e-42	0.306478	0.636	0.437	5.20076e-38	activated effector T cells
ACTB	6.81342e-42	0.322276	1	1	8.08753e-38	activated effector T cells
GPR56	5.47038e-41	0.286386	0.466	0.273	6.49334e-37	activated effector T cells
PFN1	5.48445e-41	0.257468	1	0.997	6.51005e-37	activated effector T cells
RAC2	7.72028e-41	0.270314	0.894	0.786	9.16397e-37	activated effector T cells
DYNLL1	4.20989e-40	0.270289	0.377	0.207	4.99714e-36	activated effector T cells
PSMB9	1.43683e-39	0.287296	0.719	0.527	1.70552e-35	activated effector T cells
ARL6IP5	3.56817e-39	0.293167	0.623	0.435	4.23542e-35	activated effector T cells
OAZ1	4.26795e-38	0.261009	0.896	0.788	5.06606e-34	activated effector T cells
IFITM2	4.72225e-37	0.299856	0.907	0.825	5.60531e-33	activated effector T cells
IL2RG	7.40649e-36	0.25787	0.905	0.824	8.7915e-32	activated effector T cells
GIMAP4	2.1281e-35	0.264915	0.516	0.335	2.52605e-31	activated effector T cells
ANXA1	7.90022e-35	0.279518	0.847	0.722	9.37757e-31	activated effector T cells
CLIC1	7.68776e-34	0.271265	0.82	0.702	9.12537e-30	activated effector T cells
MYL12B	1.03742e-32	0.253523	0.754	0.607	1.23141e-28	activated effector T cells
CTSC	6.56661e-31	0.258949	0.567	0.404	7.79457e-27	activated effector T cells
ANXA6	2.40784e-30	0.263145	0.625	0.463	2.8581e-26	activated effector T cells
IFITM1	4.43787e-28	0.295712	0.954	0.907	5.26776e-24	activated effector T cells
KIR2DL2	2.3311e-283	1.38861	0.687	0.096	2.76702e-279	exhausted effector T cells
KIR2DL3	7.01205e-194	0.572384	0.382	0.033	8.32331e-190	exhausted effector T cells
KLRF1	6.83206e-191	0.650279	0.44	0.049	8.10965e-187	exhausted effector T cells
SH2D1B	1.05181e-170	0.405436	0.247	0.011	1.2485e-166	exhausted effector T cells
TYROBP	2.10978e-151	1.33705	0.773	0.294	2.50431e-147	exhausted effector T cells
FCGR3A	6.89399e-123	0.970026	0.736	0.272	8.18317e-119	exhausted effector T cells
NCR1	1.13798e-108	0.367964	0.292	0.038	1.35078e-104	exhausted effector T cells
CD7	1.14847e-99	1.03555	0.843	0.465	1.36323e-95	exhausted effector T cells
KLRB1	1.55922e-88	0.769546	0.701	0.271	1.85079e-84	exhausted effector T cells
NCR3	2.1133e-86	0.497324	0.407	0.099	2.50848e-82	exhausted effector T cells
GNLY1	1.28663e-84	1.51537	0.908	0.728	1.52723e-80	exhausted effector T cells
KLRC3	3.26241e-84	0.310482	0.254	0.037	3.87248e-80	exhausted effector T cells
GZMB1	4.93517e-75	0.975996	0.851	0.563	5.85805e-71	exhausted effector T cells
KLRC1	2.18853e-74	0.381328	0.182	0.021	2.59779e-70	exhausted effector T cells
PRF11	3.60517e-73	0.797054	0.922	0.671	4.27933e-69	exhausted effector T cells
CTSW	1.5439e-68	0.704239	0.941	0.808	1.83261e-64	exhausted effector T cells
CST7	9.15939e-62	0.62349	0.98	0.951	1.08722e-57	exhausted effector T cells
TIGIT	1.9185e-60	0.516575	0.45	0.156	2.27726e-56	exhausted effector T cells
IKZF2	2.26713e-56	0.273583	0.178	0.028	2.69108e-52	exhausted effector T cells
CD63	1.29077e-55	0.51717	0.579	0.262	1.53215e-51	exhausted effector T cells
NKG71	3.23062e-55	0.544062	1	0.974	3.83474e-51	exhausted effector T cells
FCER1G	2.06017e-53	0.749157	0.431	0.168	2.44543e-49	exhausted effector T cells
KLRD1	1.56502e-52	0.563299	0.751	0.407	1.85768e-48	exhausted effector T cells
IL2RB	1.28348e-51	0.525899	0.493	0.205	1.52349e-47	exhausted effector T cells
TTC38	2.67254e-51	0.411147	0.446	0.167	3.1723e-47	exhausted effector T cells
IFITM21	9.95705e-51	0.605394	0.933	0.844	1.1819e-46	exhausted effector T cells
CD247	1.00494e-49	0.576981	0.693	0.394	1.19287e-45	exhausted effector T cells
HOPX	3.28836e-44	0.547508	0.626	0.334	3.90328e-40	exhausted effector T cells
CMC1	4.16839e-43	0.490347	0.579	0.278	4.94788e-39	exhausted effector T cells
PTGDR	1.15932e-35	0.32549	0.337	0.128	1.37612e-31	exhausted effector T cells
CCL5	1.68652e-35	0.379175	0.994	0.978	2.0019e-31	exhausted effector T cells
IFITM11	4.60744e-34	0.479996	0.967	0.918	5.46903e-30	exhausted effector T cells
TMSB4X1	1.28415e-33	0.36191	1	1	1.52429e-29	exhausted effector T cells
CCL3	6.82289e-32	0.479137	0.272	0.096	8.09877e-28	exhausted effector T cells
XCL2	5.63118e-30	0.289512	0.184	0.052	6.68422e-26	exhausted effector T cells
CD300A	7.29279e-26	0.289549	0.299	0.127	8.65655e-22	exhausted effector T cells
HCST	1.81515e-24	0.359657	0.906	0.843	2.15458e-20	exhausted effector T cells
GPR561	3.76905e-24	0.385188	0.532	0.317	4.47386e-20	exhausted effector T cells
APMAP	6.07657e-24	0.316858	0.556	0.33	7.21289e-20	exhausted effector T cells
FGR	3.70468e-23	0.292227	0.431	0.227	4.39746e-19	exhausted effector T cells
RAC21	4.24923e-23	0.357707	0.904	0.814	5.04384e-19	exhausted effector T cells
PLAC8	2.27085e-22	0.292956	0.335	0.161	2.6955e-18	exhausted effector T cells
CLIC3	3.96478e-22	0.320392	0.346	0.169	4.70619e-18	exhausted effector T cells
FAIM3	1.68306e-21	0.279437	0.393	0.205	1.99779e-17	exhausted effector T cells
HMGN3	1.17892e-20	0.265138	0.425	0.234	1.39937e-16	exhausted effector T cells
CDK2AP2	1.19038e-20	0.30053	0.444	0.252	1.41298e-16	exhausted effector T cells
CLIC11	6.10077e-20	0.309979	0.859	0.73	7.24161e-16	exhausted effector T cells
DOK2	1.21148e-19	0.278975	0.53	0.328	1.43803e-15	exhausted effector T cells
PLEK1	1.76101e-19	0.29408	0.714	0.482	2.09032e-15	exhausted effector T cells
SH2D2A	5.93284e-19	0.314227	0.464	0.283	7.04228e-15	exhausted effector T cells
FCRL6	9.6434e-19	0.28374	0.456	0.268	1.14467e-14	exhausted effector T cells
CX3CR11	2.38236e-18	0.301919	0.554	0.347	2.82786e-14	exhausted effector T cells
PRDX5	6.31203e-18	0.277735	0.436	0.263	7.49238e-14	exhausted effector T cells
DHRS7	6.85662e-18	0.280665	0.45	0.274	8.1388e-14	exhausted effector T cells
VAMP8	9.49241e-18	0.284234	0.513	0.331	1.12675e-13	exhausted effector T cells
GSTP1	1.78013e-17	0.355012	0.656	0.476	2.11302e-13	exhausted effector T cells
TPI1	2.97347e-17	0.261946	0.646	0.448	3.52951e-13	exhausted effector T cells
ARHGAP9	3.41001e-17	0.270043	0.434	0.258	4.04768e-13	exhausted effector T cells
CYBA	3.41825e-17	0.302882	0.56	0.372	4.05746e-13	exhausted effector T cells
GZMA1	7.8696e-17	0.296848	0.922	0.826	9.34122e-13	exhausted effector T cells
PSMB10	1.66189e-16	0.263101	0.603	0.403	1.97266e-12	exhausted effector T cells
CFL1	2.88475e-16	0.250846	0.988	0.982	3.4242e-12	exhausted effector T cells
SERF2	1.58694e-15	0.256237	0.963	0.923	1.8837e-11	exhausted effector T cells
GIMAP41	1.7752e-15	0.266732	0.569	0.378	2.10717e-11	exhausted effector T cells
RARRES31	4.60954e-15	0.284357	0.761	0.617	5.47152e-11	exhausted effector T cells
ITGB2	1.57748e-14	0.256095	0.912	0.85	1.87247e-10	exhausted effector T cells
SRGN	2.20733e-14	0.31378	0.914	0.868	2.6201e-10	exhausted effector T cells
GADD45B	3.08524e-14	0.282066	0.56	0.389	3.66218e-10	exhausted effector T cells
ZAP70	6.33923e-14	0.263981	0.589	0.425	7.52467e-10	exhausted effector T cells
PTPN6	7.25294e-14	0.263897	0.399	0.25	8.60924e-10	exhausted effector T cells
UCP21	7.6489e-14	0.257092	0.712	0.543	9.07925e-10	exhausted effector T cells
CCL4	1.55133e-13	0.424843	0.493	0.331	1.84143e-09	exhausted effector T cells
LGALS1	1.6217e-12	0.406375	0.642	0.494	1.92496e-08	exhausted effector T cells
EIF3G	7.38327e-12	0.275619	0.579	0.428	8.76394e-08	exhausted effector T cells
GZMK	5.05868e-282	2.03059	0.949	0.207	6.00466e-278	partially activated T cells
CD74	8.65192e-87	1.01755	1	0.963	1.02698e-82	partially activated T cells
CD27	1.22186e-49	0.509949	0.361	0.102	1.45035e-45	partially activated T cells
IL321	9.27769e-49	0.651151	0.98	0.955	1.10126e-44	partially activated T cells
SH2D1A	2.94429e-38	0.472401	0.496	0.212	3.49487e-34	partially activated T cells
GZMA2	4.11251e-38	0.580673	0.946	0.827	4.88155e-34	partially activated T cells
TNIP3	2.31393e-35	0.253338	0.194	0.042	2.74664e-31	partially activated T cells
TMSB4X2	9.49878e-32	0.387018	1	1	1.1275e-27	partially activated T cells
CMC11	2.8756e-28	0.532185	0.546	0.289	3.41334e-24	partially activated T cells
CORO1A1	2.47484e-26	0.418578	0.966	0.863	2.93763e-22	partially activated T cells
GIMAP42	2.77426e-26	0.453964	0.645	0.378	3.29305e-22	partially activated T cells
CXCR3	2.95142e-26	0.285018	0.296	0.107	3.50334e-22	partially activated T cells
ALOX5AP	4.81869e-26	0.373449	0.332	0.133	5.71978e-22	partially activated T cells
CNN2	1.23384e-25	0.496003	0.727	0.487	1.46457e-21	partially activated T cells
HLA-DRB1	3.57455e-24	0.491731	0.817	0.601	4.24299e-20	partially activated T cells
HLA-DMA	7.45603e-24	0.280254	0.313	0.123	8.8503e-20	partially activated T cells
ACTB1	8.93052e-24	0.34795	1	1	1.06005e-19	partially activated T cells
PTPRCAP1	8.43554e-23	0.40396	0.975	0.95	1.0013e-18	partially activated T cells
RPL28	2.81683e-22	0.29003	1	0.999	3.34358e-18	partially activated T cells
CLIC12	9.06364e-22	0.389766	0.882	0.732	1.07585e-17	partially activated T cells
HLA-DRA	4.53374e-21	0.527346	0.642	0.43	5.38155e-17	partially activated T cells
HCST1	1.21744e-20	0.415906	0.927	0.843	1.4451e-16	partially activated T cells
ATP5E	5.03966e-20	0.380524	0.935	0.813	5.98208e-16	partially activated T cells
RARRES32	1.61274e-19	0.396718	0.797	0.618	1.91433e-15	partially activated T cells
RPS15A	5.2573e-19	0.285691	1	0.998	6.24042e-15	partially activated T cells
HLA-DRB5	7.23536e-19	0.377185	0.561	0.341	8.58838e-15	partially activated T cells
SIT1	7.8685e-19	0.277131	0.315	0.144	9.33992e-15	partially activated T cells
TNFAIP8	5.20674e-18	0.289844	0.344	0.167	6.1804e-14	partially activated T cells
UCP22	7.58275e-18	0.432236	0.744	0.546	9.00072e-14	partially activated T cells
HLA-DPB1	1.54157e-17	0.380272	0.842	0.724	1.82984e-13	partially activated T cells
CCL51	1.59353e-17	0.317638	1	0.978	1.89152e-13	partially activated T cells
HLA-DPA1	2.87477e-17	0.380077	0.851	0.716	3.41235e-13	partially activated T cells
KLRG1	6.15174e-17	0.353948	0.611	0.389	7.30212e-13	partially activated T cells
MYL12B1	6.69254e-17	0.334595	0.814	0.645	7.94405e-13	partially activated T cells
OST4	7.26795e-17	0.305187	0.696	0.466	8.62706e-13	partially activated T cells
MYL12A1	1.24148e-16	0.328807	0.946	0.872	1.47364e-12	partially activated T cells
CD21	1.33889e-16	0.32829	0.696	0.459	1.58926e-12	partially activated T cells
GIMAP5	1.51273e-16	0.289565	0.42	0.228	1.79561e-12	partially activated T cells
DENND2D	1.65142e-16	0.283421	0.4	0.21	1.96024e-12	partially activated T cells
CD8B	1.73797e-16	0.428128	0.783	0.635	2.06297e-12	partially activated T cells
CST71	4.07079e-16	0.291652	0.986	0.951	4.83203e-12	partially activated T cells
ACTG1	6.66123e-16	0.409754	0.975	0.965	7.90688e-12	partially activated T cells
PSMB91	9.10792e-16	0.349027	0.761	0.58	1.08111e-11	partially activated T cells
LCK	1.24937e-15	0.349352	0.693	0.509	1.483e-11	partially activated T cells
UBE2L6	6.6264e-15	0.275948	0.513	0.312	7.86554e-11	partially activated T cells
PPP1R18	6.79579e-15	0.30007	0.561	0.365	8.0666e-11	partially activated T cells
FYN	7.10954e-15	0.27751	0.58	0.365	8.43902e-11	partially activated T cells
ISG20	3.6925e-14	0.283235	0.549	0.347	4.383e-10	partially activated T cells
VIM	4.52348e-14	0.367768	0.904	0.868	5.36937e-10	partially activated T cells
CCL41	1.02938e-13	0.679247	0.521	0.333	1.22188e-09	partially activated T cells
RAC22	1.54371e-13	0.299463	0.901	0.817	1.83238e-09	partially activated T cells
OAZ11	2.5254e-13	0.264064	0.921	0.817	2.99764e-09	partially activated T cells
LIMD2	3.88199e-13	0.373684	0.749	0.596	4.60792e-09	partially activated T cells
TAP1	6.05414e-13	0.25545	0.513	0.317	7.18626e-09	partially activated T cells
LYAR	1.16381e-12	0.273402	0.518	0.338	1.38144e-08	partially activated T cells
CD3D1	2.30456e-12	0.260053	0.879	0.744	2.73551e-08	partially activated T cells
ARHGDIB	4.57892e-12	0.291649	0.98	0.964	5.43518e-08	partially activated T cells
PSME2	7.53233e-12	0.269315	0.665	0.479	8.94087e-08	partially activated T cells
GIMAP71	1.3673e-11	0.285066	0.651	0.473	1.62299e-07	partially activated T cells
HINT1	2.22225e-11	0.306041	0.775	0.642	2.63781e-07	partially activated T cells
COX7C	3.5012e-11	0.253452	0.823	0.674	4.15593e-07	partially activated T cells
TRAPPC1	3.58935e-11	0.257774	0.527	0.361	4.26056e-07	partially activated T cells
2023-09-06	4.15949e-11	0.258662	0.62	0.435	4.93731e-07	partially activated T cells
CAPZB	4.54648e-11	0.258946	0.668	0.49	5.39668e-07	partially activated T cells
GSTK1	4.64159e-11	0.282679	0.676	0.511	5.50957e-07	partially activated T cells
GMFG	5.82514e-10	0.254335	0.673	0.512	6.91445e-06	partially activated T cells
DNAJB1	2.62766e-09	0.287881	0.524	0.374	3.11903e-05	partially activated T cells
CD69	1.05149e-06	0.281387	0.625	0.496	0.0124811	partially activated T cells
JUNB	1.88197e-06	0.376649	0.741	0.68	0.022339	partially activated T cells
RRM2	0	2.54772	0.844	0.016	0	activated cycling T cells
MKI67	0	1.73351	0.818	0.016	0	activated cycling T cells
KIAA0101	0	1.57878	0.805	0.012	0	activated cycling T cells
TK1	0	1.29989	0.662	0.007	0	activated cycling T cells
UBE2C	0	1.26388	0.532	0.006	0	activated cycling T cells
CENPM	0	1.07046	0.701	0.014	0	activated cycling T cells
GINS2	0	1.0579	0.675	0.004	0	activated cycling T cells
CCNA2	0	1.03901	0.558	0.004	0	activated cycling T cells
BIRC5	0	1.03704	0.571	0.006	0	activated cycling T cells
DHFR	0	1.03624	0.649	0.012	0	activated cycling T cells
CLSPN	0	1.02719	0.701	0.012	0	activated cycling T cells
TYMS	0	0.928915	0.558	0.003	0	activated cycling T cells
ZWINT	0	0.890696	0.623	0.008	0	activated cycling T cells
PKMYT1	0	0.754162	0.494	0.001	0	activated cycling T cells
CENPW	0	0.725001	0.519	0.006	0	activated cycling T cells
CDCA5	0	0.646691	0.429	0.003	0	activated cycling T cells
FAM111B	0	0.622645	0.429	0.003	0	activated cycling T cells
CDC45	0	0.587791	0.442	0.002	0	activated cycling T cells
SKA3	0	0.498844	0.364	0.002	0	activated cycling T cells
NCAPG	8.44821e-308	0.644147	0.455	0.004	1.0028e-303	activated cycling T cells
MND1	1.62048e-302	0.524225	0.377	0.002	1.92351e-298	activated cycling T cells
AURKB	1.46699e-291	0.524509	0.351	0.002	1.74131e-287	activated cycling T cells
UBE2T	5.61126e-289	0.833532	0.61	0.012	6.66056e-285	activated cycling T cells
SPC25	1.07026e-286	0.40422	0.312	0.001	1.2704e-282	activated cycling T cells
KIF2C	4.29815e-283	0.446323	0.299	0.001	5.1019e-279	activated cycling T cells
CCNB2	7.03332e-283	0.863423	0.455	0.005	8.34855e-279	activated cycling T cells
NUSAP1	1.5065e-280	1.2242	0.727	0.02	1.78822e-276	activated cycling T cells
CENPU	5.80742e-269	0.846871	0.662	0.017	6.89341e-265	activated cycling T cells
CDC20	7.78616e-256	0.976604	0.351	0.003	9.24217e-252	activated cycling T cells
CDK1	5.65424e-253	0.669211	0.39	0.004	6.71158e-249	activated cycling T cells
ASF1B	3.38856e-248	0.785454	0.494	0.009	4.02222e-244	activated cycling T cells
CKAP2L	1.1697e-245	0.644994	0.403	0.005	1.38844e-241	activated cycling T cells
CDC6	1.76854e-245	0.495446	0.377	0.004	2.09926e-241	activated cycling T cells
CENPF	1.84303e-243	1.1761	0.61	0.016	2.18768e-239	activated cycling T cells
MCM10	5.34205e-238	0.45858	0.299	0.002	6.34102e-234	activated cycling T cells
CDCA3	6.56441e-238	0.471843	0.299	0.002	7.79196e-234	activated cycling T cells
MELK	6.07702e-236	0.429683	0.325	0.003	7.21342e-232	activated cycling T cells
CEP55	1.55683e-235	0.375367	0.273	0.001	1.84796e-231	activated cycling T cells
RAD51AP1	6.75998e-232	0.506078	0.403	0.006	8.0241e-228	activated cycling T cells
DTL	1.39877e-230	0.483281	0.338	0.003	1.66033e-226	activated cycling T cells
SPC24	1.34796e-224	0.388871	0.286	0.002	1.60003e-220	activated cycling T cells
KIF4A	4.08817e-217	0.361151	0.247	0.001	4.85266e-213	activated cycling T cells
HJURP	9.79025e-213	0.301934	0.234	0.001	1.1621e-208	activated cycling T cells
CDCA2	2.57208e-204	0.443772	0.286	0.002	3.05306e-200	activated cycling T cells
DLGAP5	2.69766e-198	0.508056	0.325	0.004	3.20213e-194	activated cycling T cells
MCM4	2.6739e-197	0.825211	0.623	0.023	3.17391e-193	activated cycling T cells
DEPDC1	1.57716e-194	0.301082	0.234	0.001	1.87209e-190	activated cycling T cells
SHCBP1	2.01795e-192	0.345653	0.247	0.002	2.39531e-188	activated cycling T cells
HMMR	1.6907e-191	0.495729	0.312	0.004	2.00686e-187	activated cycling T cells
GTSE1	2.72395e-191	0.481584	0.312	0.004	3.23333e-187	activated cycling T cells
KIF15	5.69065e-191	0.413197	0.312	0.004	6.7548e-187	activated cycling T cells
CDKN3	8.2042e-191	0.806546	0.429	0.009	9.73839e-187	activated cycling T cells
WDR34	7.97151e-188	0.625693	0.429	0.01	9.46218e-184	activated cycling T cells
PLK1	1.19526e-182	0.846769	0.286	0.003	1.41878e-178	activated cycling T cells
EXO1	3.93678e-181	0.286099	0.221	0.001	4.67296e-177	activated cycling T cells
ORC1	4.19624e-179	0.329439	0.26	0.002	4.98094e-175	activated cycling T cells
ESCO2	3.28575e-175	0.358316	0.273	0.003	3.90019e-171	activated cycling T cells
MCM7	1.00067e-174	1.45541	0.87	0.06	1.1878e-170	activated cycling T cells
SMC2	7.51742e-171	0.977192	0.701	0.036	8.92317e-167	activated cycling T cells
RAD51	1.7925e-170	0.412066	0.312	0.005	2.12769e-166	activated cycling T cells
E2F2	2.26636e-170	0.372533	0.273	0.003	2.69017e-166	activated cycling T cells
ANLN	8.31577e-168	0.345937	0.208	0.001	9.87082e-164	activated cycling T cells
TRIP13	5.5673e-166	0.299665	0.234	0.002	6.60839e-162	activated cycling T cells
CDCA8	3.10367e-165	0.661316	0.39	0.009	3.68406e-161	activated cycling T cells
NUF2	1.04028e-162	0.476786	0.364	0.008	1.23482e-158	activated cycling T cells
MCM2	2.2834e-162	0.596393	0.429	0.012	2.7104e-158	activated cycling T cells
TOP2A	9.32511e-162	1.20382	0.494	0.017	1.10689e-157	activated cycling T cells
PCNA	1.30416e-161	1.36767	0.831	0.059	1.54804e-157	activated cycling T cells
TPX2	3.24397e-161	0.827656	0.468	0.015	3.8506e-157	activated cycling T cells
KIF23	1.85083e-160	0.468729	0.286	0.004	2.19693e-156	activated cycling T cells
DIAPH3	1.27625e-159	0.329722	0.221	0.002	1.51491e-155	activated cycling T cells
SGOL1	1.18657e-154	0.299382	0.234	0.002	1.40846e-150	activated cycling T cells
PBK	1.88534e-153	0.285532	0.208	0.002	2.2379e-149	activated cycling T cells
STMN1	9.05884e-153	3.09669	0.987	0.107	1.07528e-148	activated cycling T cells
CDCA7	7.23103e-151	1.02378	0.649	0.036	8.58323e-147	activated cycling T cells
BUB1	2.77102e-147	0.371967	0.247	0.003	3.2892e-143	activated cycling T cells
FBXO5	9.32873e-145	0.580197	0.442	0.015	1.10732e-140	activated cycling T cells
CCNB1	1.33559e-144	0.720771	0.338	0.008	1.58535e-140	activated cycling T cells
ACOT7	3.99811e-144	0.659224	0.558	0.026	4.74575e-140	activated cycling T cells
KIF11	2.1999e-143	0.560641	0.377	0.01	2.61129e-139	activated cycling T cells
TROAP	1.05888e-142	0.299382	0.221	0.002	1.25689e-138	activated cycling T cells
FEN1	1.06765e-140	0.878575	0.571	0.029	1.2673e-136	activated cycling T cells
TTK	5.17541e-139	0.356901	0.247	0.004	6.14322e-135	activated cycling T cells
NCAPH	6.65489e-136	0.677294	0.403	0.013	7.89935e-132	activated cycling T cells
ASPM	1.64564e-135	0.554225	0.312	0.007	1.95337e-131	activated cycling T cells
HIST1H3G	3.94119e-130	0.8369	0.338	0.009	4.67819e-126	activated cycling T cells
SNRNP25	3.21435e-129	0.658119	0.532	0.027	3.81543e-125	activated cycling T cells
CENPN	1.28002e-127	0.657338	0.455	0.019	1.51939e-123	activated cycling T cells
KIFC1	3.32455e-127	0.557	0.403	0.015	3.94624e-123	activated cycling T cells
RRM1	5.50758e-127	1.05547	0.753	0.061	6.5375e-123	activated cycling T cells
CKS1B	6.12768e-127	0.556161	0.403	0.015	7.27356e-123	activated cycling T cells
HIST1H3B	2.39621e-126	1.61742	0.442	0.019	2.8443e-122	activated cycling T cells
CHEK1	6.03008e-125	0.420367	0.325	0.009	7.1577e-121	activated cycling T cells
STIL	1.42909e-124	0.31279	0.234	0.004	1.69633e-120	activated cycling T cells
TIMELESS	3.26088e-123	0.566696	0.403	0.015	3.87066e-119	activated cycling T cells
APOBEC3B	7.80927e-122	0.298249	0.208	0.003	9.26961e-118	activated cycling T cells
HMGB3	1.01988e-119	0.483055	0.364	0.012	1.2106e-115	activated cycling T cells
OIP5	2.52854e-119	0.3666	0.273	0.006	3.00138e-115	activated cycling T cells
MCM5	3.14766e-118	1.25052	0.792	0.075	3.73627e-114	activated cycling T cells
DNA2	1.60824e-117	0.297966	0.221	0.004	1.90898e-113	activated cycling T cells
MTFR2	7.68944e-115	0.252805	0.195	0.003	9.12736e-111	activated cycling T cells
TCF19	1.35909e-114	0.418961	0.325	0.01	1.61325e-110	activated cycling T cells
DEPDC1B	2.37303e-113	0.325479	0.247	0.005	2.81678e-109	activated cycling T cells
LIG1	6.84847e-113	0.865801	0.649	0.049	8.12913e-109	activated cycling T cells
E2F8	2.7054e-110	0.253371	0.169	0.002	3.21131e-106	activated cycling T cells
POC1A	4.53419e-109	0.295987	0.234	0.005	5.38209e-105	activated cycling T cells
CDCA7L	7.64851e-108	0.477179	0.377	0.015	9.07878e-104	activated cycling T cells
DSCC1	1.04178e-107	0.281002	0.221	0.004	1.2366e-103	activated cycling T cells
BRCA1	1.85394e-104	0.364346	0.273	0.007	2.20063e-100	activated cycling T cells
HIST1H2AH	4.90392e-103	0.892688	0.403	0.019	5.82095e-99	activated cycling T cells
MCM3	1.3165e-102	1.11636	0.727	0.073	1.56268e-98	activated cycling T cells
PHF19	1.23113e-101	0.663097	0.442	0.024	1.46135e-97	activated cycling T cells
KIF14	3.88953e-100	0.31279	0.195	0.003	4.61688e-96	activated cycling T cells
MCM6	4.67376e-100	0.878211	0.597	0.048	5.54775e-96	activated cycling T cells
SLC43A3	1.06947e-99	0.460256	0.377	0.017	1.26946e-95	activated cycling T cells
CHAF1B	5.05787e-99	0.38898	0.299	0.01	6.00369e-95	activated cycling T cells
DUT	1.27919e-97	1.85522	0.896	0.137	1.51839e-93	activated cycling T cells
FABP5	6.01032e-97	1.5415	0.714	0.078	7.13425e-93	activated cycling T cells
NCAPG2	4.24345e-96	0.377295	0.286	0.009	5.03697e-92	activated cycling T cells
CARHSP1	4.59001e-95	1.12374	0.779	0.093	5.44834e-91	activated cycling T cells
SLC29A1	1.31351e-94	0.336045	0.26	0.008	1.55913e-90	activated cycling T cells
H2AFV	5.43679e-94	0.951998	0.792	0.092	6.45347e-90	activated cycling T cells
CIT	8.71432e-93	0.265855	0.208	0.005	1.03439e-88	activated cycling T cells
TMEM106C	4.81254e-92	0.864315	0.662	0.064	5.71249e-88	activated cycling T cells
CCNF	1.99373e-90	0.309681	0.221	0.006	2.36656e-86	activated cycling T cells
NDC80	4.31225e-89	0.533253	0.39	0.021	5.11864e-85	activated cycling T cells
RANBP1	7.00152e-89	1.05046	0.779	0.098	8.3108e-85	activated cycling T cells
CTNNAL1	2.52745e-88	0.323785	0.221	0.006	3.00008e-84	activated cycling T cells
CENPE	7.96563e-88	0.684613	0.39	0.021	9.45521e-84	activated cycling T cells
MAD2L1	2.55009e-87	0.604588	0.468	0.032	3.02696e-83	activated cycling T cells
NEIL3	2.4621e-84	0.266986	0.182	0.004	2.92252e-80	activated cycling T cells
CASC5	9.04201e-83	0.4884	0.325	0.015	1.07329e-78	activated cycling T cells
SAE1	1.03114e-82	0.873641	0.714	0.084	1.22397e-78	activated cycling T cells
RNASEH2A	2.35228e-82	0.648785	0.506	0.04	2.79216e-78	activated cycling T cells
PTTG1	5.74171e-81	1.19662	0.636	0.07	6.81541e-77	activated cycling T cells
DNAJC9	7.02776e-81	0.634028	0.506	0.041	8.34195e-77	activated cycling T cells
PAICS	1.35281e-80	0.610094	0.416	0.027	1.60578e-76	activated cycling T cells
DTYMK	1.35893e-80	0.690578	0.558	0.051	1.61305e-76	activated cycling T cells
HELLS	2.35306e-80	0.808431	0.558	0.052	2.79308e-76	activated cycling T cells
WDR76	6.47692e-79	0.535342	0.416	0.028	7.68811e-75	activated cycling T cells
HIST1H1B	3.01446e-78	1.98168	0.597	0.064	3.57817e-74	activated cycling T cells
RPA3	3.74159e-78	0.955078	0.727	0.095	4.44127e-74	activated cycling T cells
PRDX3	8.71236e-78	1.05475	0.662	0.079	1.03416e-73	activated cycling T cells
NASP	1.44888e-77	1.25335	0.844	0.138	1.71982e-73	activated cycling T cells
CKS2	1.99032e-76	0.953948	0.558	0.055	2.3625e-72	activated cycling T cells
TUBG1	3.37952e-76	0.290909	0.234	0.008	4.01149e-72	activated cycling T cells
HIST1H3C	9.21593e-75	0.907502	0.247	0.009	1.09393e-70	activated cycling T cells
BCL2L12	1.01877e-74	0.463006	0.39	0.026	1.20928e-70	activated cycling T cells
SMC4	6.31881e-74	1.2977	0.74	0.108	7.50043e-70	activated cycling T cells
CENPH	2.51914e-73	0.346753	0.26	0.011	2.99022e-69	activated cycling T cells
NUDT1	6.93097e-73	0.917896	0.688	0.091	8.22706e-69	activated cycling T cells
SGOL2	7.66148e-72	0.336326	0.221	0.008	9.09418e-68	activated cycling T cells
HMGB2	4.77646e-71	2.32608	0.974	0.273	5.66966e-67	activated cycling T cells
GGCT	2.19215e-70	0.634974	0.519	0.05	2.60208e-66	activated cycling T cells
MTHFD1	2.80406e-69	0.608317	0.481	0.043	3.32842e-65	activated cycling T cells
PSAT1	5.582e-69	0.31984	0.221	0.008	6.62584e-65	activated cycling T cells
HADH	1.32639e-68	0.623479	0.506	0.049	1.57443e-64	activated cycling T cells
TXNDC17	1.97466e-67	0.938255	0.675	0.093	2.34392e-63	activated cycling T cells
H2AFZ	8.90076e-66	2.52508	0.974	0.319	1.05652e-61	activated cycling T cells
RACGAP1	1.69977e-65	0.418778	0.312	0.019	2.01763e-61	activated cycling T cells
HNRNPAB	1.8045e-64	0.57432	0.455	0.042	2.14194e-60	activated cycling T cells
TUBB	1.77614e-63	2.96473	1	0.38	2.10828e-59	activated cycling T cells
HMGA1	1.78849e-63	0.922342	0.61	0.08	2.12293e-59	activated cycling T cells
NRM	2.30542e-63	0.448327	0.364	0.027	2.73653e-59	activated cycling T cells
DCTPP1	2.88832e-63	0.645617	0.532	0.059	3.42843e-59	activated cycling T cells
GGH	2.96313e-63	0.303764	0.221	0.009	3.51723e-59	activated cycling T cells
NCAPD2	7.89191e-63	0.547869	0.416	0.035	9.3677e-59	activated cycling T cells
RFC4	1.57225e-61	0.480415	0.39	0.032	1.86626e-57	activated cycling T cells
IMPDH2	2.0265e-61	0.847943	0.649	0.092	2.40545e-57	activated cycling T cells
CCDC167	2.80272e-61	0.87238	0.688	0.105	3.32683e-57	activated cycling T cells
DEK	3.48458e-61	1.39651	0.987	0.289	4.1362e-57	activated cycling T cells
YEATS4	4.14774e-61	0.575134	0.442	0.041	4.92337e-57	activated cycling T cells
TUBA1B	1.44027e-60	3.34883	0.974	0.374	1.7096e-56	activated cycling T cells
H2AFY	4.46508e-60	0.851003	0.727	0.118	5.30005e-56	activated cycling T cells
C21orf58	4.87017e-60	0.286971	0.221	0.01	5.7809e-56	activated cycling T cells
CBX5	5.52768e-60	0.564046	0.468	0.047	6.56136e-56	activated cycling T cells
ATAD5	6.79493e-60	0.480965	0.364	0.028	8.06558e-56	activated cycling T cells
ECT2	7.79909e-60	0.318434	0.208	0.008	9.25752e-56	activated cycling T cells
BRCA2	2.63402e-59	0.509106	0.299	0.019	3.12658e-55	activated cycling T cells
CCDC34	4.98783e-59	0.320121	0.208	0.009	5.92056e-55	activated cycling T cells
EZH2	6.62997e-59	0.639834	0.442	0.043	7.86978e-55	activated cycling T cells
DDX11	9.51885e-58	0.38992	0.299	0.019	1.12989e-53	activated cycling T cells
HSPD1	1.15625e-57	1.44443	0.818	0.176	1.37247e-53	activated cycling T cells
RFC3	1.67658e-57	0.313102	0.247	0.013	1.99011e-53	activated cycling T cells
LAGE3	3.03073e-57	0.518643	0.468	0.049	3.59748e-53	activated cycling T cells
SSRP1	6.77749e-57	0.811016	0.727	0.124	8.04489e-53	activated cycling T cells
RPL39L	1.56622e-56	0.348111	0.299	0.02	1.8591e-52	activated cycling T cells
SKA2	1.91334e-56	0.6051	0.545	0.068	2.27113e-52	activated cycling T cells
RFC2	3.7479e-56	0.47575	0.39	0.035	4.44876e-52	activated cycling T cells
TUBA1C	4.53853e-55	1.06155	0.545	0.073	5.38723e-51	activated cycling T cells
HIRIP3	6.04202e-55	0.596811	0.429	0.044	7.17188e-51	activated cycling T cells
SHMT2	7.47915e-55	0.74262	0.61	0.09	8.87775e-51	activated cycling T cells
CDK4	8.56519e-55	0.625509	0.519	0.064	1.01669e-50	activated cycling T cells
H2AFX	1.18478e-54	0.619999	0.429	0.044	1.40633e-50	activated cycling T cells
TMPO	2.21259e-54	1.11854	0.766	0.157	2.62635e-50	activated cycling T cells
RBBP8	2.9908e-52	0.42551	0.312	0.024	3.55008e-48	activated cycling T cells
AHCY	5.58273e-52	0.594644	0.429	0.046	6.6267e-48	activated cycling T cells
POLR3K	3.72019e-51	0.479405	0.403	0.041	4.41587e-47	activated cycling T cells
AURKA	1.06682e-50	0.38293	0.156	0.006	1.26632e-46	activated cycling T cells
FANCI	5.11863e-50	0.35497	0.299	0.023	6.07581e-46	activated cycling T cells
PGAM1	5.52261e-50	1.18795	0.922	0.275	6.55534e-46	activated cycling T cells
PSMB2	1.29066e-49	1.03334	0.844	0.209	1.53201e-45	activated cycling T cells
MRPL23	1.60327e-49	0.772461	0.545	0.081	1.90308e-45	activated cycling T cells
PRC1	1.7909e-49	0.378559	0.312	0.025	2.1258e-45	activated cycling T cells
ACAT2	2.4153e-49	0.607931	0.481	0.061	2.86696e-45	activated cycling T cells
CACYBP	3.29519e-49	0.99236	0.779	0.174	3.91139e-45	activated cycling T cells
ORC6	4.94443e-49	0.271143	0.208	0.011	5.86904e-45	activated cycling T cells
LSM4	1.59662e-48	0.921144	0.701	0.141	1.89519e-44	activated cycling T cells
LRR1	8.46431e-48	0.375011	0.273	0.02	1.00471e-43	activated cycling T cells
PMVK	9.19623e-48	0.671796	0.532	0.078	1.09159e-43	activated cycling T cells
HMGN2	1.86179e-47	2.15836	0.961	0.465	2.20994e-43	activated cycling T cells
SNRPD1	8.95935e-47	0.962244	0.844	0.214	1.06348e-42	activated cycling T cells
SIVA1	1.64283e-46	0.916861	0.805	0.19	1.95004e-42	activated cycling T cells
STRA13	2.49339e-46	0.764304	0.584	0.098	2.95965e-42	activated cycling T cells
LSM5	2.827e-46	0.801655	0.636	0.116	3.35565e-42	activated cycling T cells
GAPDH	1.22215e-45	1.97602	1	0.984	1.45069e-41	activated cycling T cells
ADSL	1.34977e-45	0.641984	0.584	0.095	1.60218e-41	activated cycling T cells
PAFAH1B3	2.78474e-45	0.521337	0.442	0.056	3.30549e-41	activated cycling T cells
WDHD1	7.2374e-45	0.26498	0.221	0.014	8.59079e-41	activated cycling T cells
ANP32B	7.66444e-45	1.34812	0.948	0.384	9.09769e-41	activated cycling T cells
TIMM10	8.37629e-45	0.488161	0.429	0.052	9.94266e-41	activated cycling T cells
GSTO1	1.27874e-44	0.707996	0.623	0.113	1.51787e-40	activated cycling T cells
USP1	1.33061e-44	0.805301	0.701	0.146	1.57943e-40	activated cycling T cells
PHGDH	2.71513e-44	0.26974	0.208	0.012	3.22286e-40	activated cycling T cells
RFC5	2.97327e-44	0.344497	0.273	0.021	3.52927e-40	activated cycling T cells
HIST1H4D	5.28766e-44	0.306579	0.169	0.008	6.27646e-40	activated cycling T cells
CDCA4	8.17531e-44	0.474242	0.39	0.045	9.70409e-40	activated cycling T cells
LSM2	1.03926e-43	0.756478	0.701	0.146	1.2336e-39	activated cycling T cells
TPI11	1.16788e-43	1.64095	0.948	0.46	1.38627e-39	activated cycling T cells
MRPL37	4.6329e-43	0.672114	0.571	0.097	5.49926e-39	activated cycling T cells
COX5A	7.56513e-43	1.19055	0.935	0.34	8.9798e-39	activated cycling T cells
RAN	9.98939e-43	1.64729	0.935	0.419	1.18574e-38	activated cycling T cells
TUBB4B	9.99569e-43	1.50501	0.753	0.201	1.18649e-38	activated cycling T cells
PNP	1.36341e-42	0.603842	0.545	0.088	1.61837e-38	activated cycling T cells
DDX39A	2.69528e-42	0.95387	0.766	0.194	3.19929e-38	activated cycling T cells
HPRT1	2.99415e-42	0.717587	0.597	0.109	3.55405e-38	activated cycling T cells
SLC25A5	6.81827e-42	1.62566	0.935	0.409	8.09329e-38	activated cycling T cells
HN1	1.10994e-41	1.2593	0.766	0.209	1.3175e-37	activated cycling T cells
TACC3	1.15599e-41	0.546107	0.442	0.06	1.37216e-37	activated cycling T cells
PTMA	1.17126e-41	1.20017	1	0.995	1.39029e-37	activated cycling T cells
ANP32E	1.47158e-41	1.13443	0.753	0.199	1.74676e-37	activated cycling T cells
HIST1H2BH	1.54856e-41	0.463603	0.221	0.015	1.83814e-37	activated cycling T cells
SNRPG	1.8473e-41	1.0263	0.818	0.237	2.19275e-37	activated cycling T cells
GMNN	1.89478e-41	0.439962	0.351	0.038	2.24911e-37	activated cycling T cells
POLD2	2.65191e-41	0.511101	0.416	0.054	3.14781e-37	activated cycling T cells
ENO1	2.842e-41	1.50196	0.974	0.458	3.37346e-37	activated cycling T cells
MRPL16	3.75856e-41	0.619868	0.558	0.096	4.46141e-37	activated cycling T cells
HIST1H4C	5.22117e-41	2.8801	0.87	0.31	6.19753e-37	activated cycling T cells
BANF1	6.11482e-41	0.845656	0.766	0.189	7.25829e-37	activated cycling T cells
MRPL51	7.6134e-41	0.842144	0.662	0.144	9.0371e-37	activated cycling T cells
NCAPD3	9.10876e-41	0.436092	0.39	0.047	1.08121e-36	activated cycling T cells
PSMA4	1.04995e-40	1.01523	0.74	0.194	1.24629e-36	activated cycling T cells
HIST1H3F	1.97221e-40	0.472003	0.182	0.01	2.34101e-36	activated cycling T cells
SNRPE	2.51016e-40	0.731613	0.675	0.145	2.97955e-36	activated cycling T cells
CENPK	3.31771e-40	0.57733	0.494	0.077	3.93812e-36	activated cycling T cells
PRDX1	3.43625e-40	1.44537	0.753	0.215	4.07883e-36	activated cycling T cells
RNASEH2B	3.84721e-40	0.610462	0.584	0.106	4.56664e-36	activated cycling T cells
HMGB1	4.77694e-40	1.55342	1	0.836	5.67023e-36	activated cycling T cells
POLA2	6.06813e-40	0.325008	0.273	0.024	7.20287e-36	activated cycling T cells
MT1E	6.08627e-40	0.764471	0.455	0.069	7.2244e-36	activated cycling T cells
PPIA	9.54762e-40	1.35293	1	0.913	1.1333e-35	activated cycling T cells
BOLA3	9.64165e-40	0.480456	0.455	0.065	1.14446e-35	activated cycling T cells
CBX3	1.38331e-39	0.758666	0.675	0.146	1.64199e-35	activated cycling T cells
NABP2	2.58511e-39	0.547029	0.519	0.086	3.06853e-35	activated cycling T cells
YWHAE	1.25212e-38	0.855579	0.636	0.141	1.48627e-34	activated cycling T cells
CALM3	1.36208e-38	1.07203	0.857	0.294	1.61679e-34	activated cycling T cells
RPA1	2.40705e-38	0.615498	0.532	0.093	2.85717e-34	activated cycling T cells
TPM4	2.48684e-38	1.23016	0.662	0.16	2.95188e-34	activated cycling T cells
EXOSC3	3.42523e-38	0.350476	0.325	0.035	4.06575e-34	activated cycling T cells
TALDO1	3.46297e-38	0.93826	0.792	0.233	4.11055e-34	activated cycling T cells
RPL26L1	8.02784e-38	0.422379	0.39	0.051	9.52905e-34	activated cycling T cells
CCT5	1.17369e-37	0.993366	0.714	0.183	1.39318e-33	activated cycling T cells
SHMT1	1.22131e-37	0.321415	0.286	0.028	1.4497e-33	activated cycling T cells
HINT2	1.22876e-37	0.610968	0.571	0.108	1.45853e-33	activated cycling T cells
KIF22	2.05165e-37	0.748103	0.623	0.132	2.4353e-33	activated cycling T cells
HAUS4	2.46287e-37	0.447162	0.364	0.045	2.92343e-33	activated cycling T cells
DNMT1	3.04828e-37	0.850286	0.714	0.179	3.61831e-33	activated cycling T cells
ACTB2	3.36288e-37	1.46925	1	1	3.99174e-33	activated cycling T cells
INCENP	4.00874e-37	0.314795	0.247	0.021	4.75837e-33	activated cycling T cells
TTF2	5.54708e-37	0.382489	0.338	0.039	6.58438e-33	activated cycling T cells
PDCD5	1.46851e-36	0.743272	0.688	0.163	1.74312e-32	activated cycling T cells
ATAD2	1.6524e-36	0.703848	0.494	0.085	1.9614e-32	activated cycling T cells
RBX1	2.82988e-36	0.74654	0.701	0.171	3.35907e-32	activated cycling T cells
COX8A	2.85252e-36	1.23455	0.896	0.41	3.38594e-32	activated cycling T cells
MTHFD2	3.05664e-36	0.527076	0.455	0.071	3.62823e-32	activated cycling T cells
HNRNPF	3.28574e-36	1.2258	0.909	0.373	3.90017e-32	activated cycling T cells
PSMG1	7.3515e-36	0.39535	0.351	0.044	8.72623e-32	activated cycling T cells
PDIA6	8.19023e-36	0.887322	0.831	0.247	9.72181e-32	activated cycling T cells
PSME21	1.05848e-35	1.35656	0.935	0.485	1.25642e-31	activated cycling T cells
LSM3	1.06872e-35	0.671929	0.662	0.153	1.26857e-31	activated cycling T cells
FDPS	2.24293e-35	0.670992	0.623	0.136	2.66236e-31	activated cycling T cells
MRPL27	2.2814e-35	0.568488	0.442	0.071	2.70802e-31	activated cycling T cells
RNASEH2C	2.3041e-35	0.560383	0.61	0.125	2.73496e-31	activated cycling T cells
THOC3	2.62252e-35	0.5759	0.506	0.09	3.11293e-31	activated cycling T cells
CDK2	5.2497e-35	0.290052	0.221	0.018	6.2314e-31	activated cycling T cells
ATIC	1.16705e-34	0.56382	0.494	0.087	1.38528e-30	activated cycling T cells
CSRP1	1.24087e-34	0.534754	0.532	0.1	1.47291e-30	activated cycling T cells
POLA1	1.59889e-34	0.259679	0.221	0.018	1.89788e-30	activated cycling T cells
LDHB	2.35973e-34	1.31083	0.961	0.521	2.801e-30	activated cycling T cells
WDR18	3.70471e-34	0.383191	0.377	0.052	4.39749e-30	activated cycling T cells
DSN1	3.74546e-34	0.292248	0.26	0.025	4.44586e-30	activated cycling T cells
FANCD2	3.93824e-34	0.272997	0.221	0.018	4.67469e-30	activated cycling T cells
PKM	7.58926e-34	1.20228	0.922	0.381	9.00845e-30	activated cycling T cells
HSPB11	8.57482e-34	0.699834	0.623	0.143	1.01783e-29	activated cycling T cells
SUPT16H	1.58248e-33	0.656694	0.675	0.162	1.87841e-29	activated cycling T cells
MRPL13	1.99e-33	0.490025	0.455	0.076	2.36213e-29	activated cycling T cells
C1GALT1C1	2.10973e-33	0.283938	0.247	0.023	2.50426e-29	activated cycling T cells
GLRX3	2.31752e-33	0.525157	0.494	0.09	2.75089e-29	activated cycling T cells
MRPL15	2.34476e-33	0.41474	0.364	0.05	2.78323e-29	activated cycling T cells
AURKAIP1	2.65323e-33	0.763815	0.753	0.212	3.14938e-29	activated cycling T cells
C14orf142	2.66627e-33	0.363458	0.312	0.037	3.16487e-29	activated cycling T cells
PSMB3	4.74321e-33	0.916735	0.87	0.321	5.63019e-29	activated cycling T cells
C19orf48	7.07503e-33	0.408896	0.338	0.044	8.39806e-29	activated cycling T cells
WHSC1	7.20211e-33	0.328482	0.286	0.032	8.54891e-29	activated cycling T cells
TXN	1.38637e-32	1.20827	0.766	0.261	1.64562e-28	activated cycling T cells
NUP37	1.39598e-32	0.379858	0.299	0.035	1.65703e-28	activated cycling T cells
ACTG11	1.91295e-32	1.59534	1	0.965	2.27067e-28	activated cycling T cells
ANXA2	1.91752e-32	1.15444	0.87	0.341	2.27609e-28	activated cycling T cells
UQCC2	4.7778e-32	0.521846	0.416	0.068	5.67125e-28	activated cycling T cells
NDUFB3	5.15103e-32	0.588624	0.571	0.124	6.11427e-28	activated cycling T cells
ADI1	5.9085e-32	0.455145	0.403	0.063	7.01338e-28	activated cycling T cells
MDH1	8.51468e-32	0.715335	0.74	0.21	1.01069e-27	activated cycling T cells
PSMB5	8.56092e-32	0.441482	0.351	0.049	1.01618e-27	activated cycling T cells
ERH	1.29316e-31	0.930421	0.831	0.293	1.53498e-27	activated cycling T cells
CLTA	1.59072e-31	0.791359	0.714	0.205	1.88818e-27	activated cycling T cells
ATP5G3	1.87305e-31	1.18678	0.844	0.36	2.22331e-27	activated cycling T cells
HSBP1	2.12875e-31	0.477579	0.481	0.088	2.52682e-27	activated cycling T cells
LDHA	2.57572e-31	1.40366	0.909	0.477	3.05738e-27	activated cycling T cells
KPNA2	3.17994e-31	0.768682	0.558	0.124	3.77458e-27	activated cycling T cells
IDH2	3.58269e-31	1.03492	0.805	0.303	4.25265e-27	activated cycling T cells
ITGB1BP1	4.23507e-31	0.616134	0.675	0.171	5.02703e-27	activated cycling T cells
CORO1A2	4.73129e-31	1.14216	0.987	0.868	5.61604e-27	activated cycling T cells
FH	5.33713e-31	0.42507	0.351	0.05	6.33517e-27	activated cycling T cells
FUT7	7.60193e-31	0.425158	0.117	0.006	9.02349e-27	activated cycling T cells
PPP4C	8.1591e-31	0.615097	0.584	0.134	9.68485e-27	activated cycling T cells
SNRPF	1.17713e-30	0.806458	0.688	0.201	1.39725e-26	activated cycling T cells
CFL11	1.22259e-30	0.89598	1	0.982	1.45121e-26	activated cycling T cells
HNRNPD	1.28958e-30	0.690109	0.61	0.148	1.53073e-26	activated cycling T cells
CCT6A	1.66926e-30	0.853892	0.753	0.238	1.98141e-26	activated cycling T cells
PFN11	2.13952e-30	0.946342	1	0.998	2.53961e-26	activated cycling T cells
BARD1	4.84575e-30	0.304838	0.247	0.026	5.75191e-26	activated cycling T cells
SLC25A11	7.46875e-30	0.489498	0.455	0.084	8.86541e-26	activated cycling T cells
POLR2H	8.3295e-30	0.406869	0.39	0.063	9.88712e-26	activated cycling T cells
C3orf14	9.74742e-30	0.250669	0.182	0.014	1.15702e-25	activated cycling T cells
PRIM1	1.4887e-29	0.318383	0.26	0.029	1.76708e-25	activated cycling T cells
CCT8	1.52131e-29	0.728719	0.701	0.203	1.8058e-25	activated cycling T cells
RCC1	1.59287e-29	0.310417	0.286	0.035	1.89074e-25	activated cycling T cells
HIST1H2AI	1.7155e-29	0.362658	0.143	0.009	2.0363e-25	activated cycling T cells
SMC3	1.76262e-29	0.738875	0.649	0.172	2.09223e-25	activated cycling T cells
ATP5J	2.39842e-29	0.760126	0.792	0.266	2.84692e-25	activated cycling T cells
CD28	2.45289e-29	0.401332	0.286	0.035	2.91158e-25	activated cycling T cells
PARP1	3.6497e-29	0.748431	0.74	0.218	4.33219e-25	activated cycling T cells
MRPL28	5.32952e-29	0.562279	0.519	0.112	6.32615e-25	activated cycling T cells
VDAC1	6.90238e-29	0.795427	0.623	0.17	8.19313e-25	activated cycling T cells
EBNA1BP2	7.20671e-29	0.478865	0.39	0.065	8.55437e-25	activated cycling T cells
VIM1	8.90027e-29	1.35772	0.961	0.869	1.05646e-24	activated cycling T cells
TIPIN	9.4911e-29	0.255507	0.221	0.022	1.12659e-24	activated cycling T cells
HIST1H2AL	1.12645e-28	0.610487	0.299	0.041	1.3371e-24	activated cycling T cells
NHP2	1.50008e-28	0.709538	0.662	0.188	1.7806e-24	activated cycling T cells
ANXA5	1.7623e-28	1.02052	0.766	0.265	2.09185e-24	activated cycling T cells
PSMD3	2.72821e-28	0.446994	0.481	0.096	3.23838e-24	activated cycling T cells
NUDT21	3.12553e-28	0.65546	0.662	0.183	3.71e-24	activated cycling T cells
RPLP0	3.4125e-28	0.901165	1	0.992	4.05064e-24	activated cycling T cells
CCT3	4.22616e-28	0.770808	0.727	0.227	5.01646e-24	activated cycling T cells
NUDT5	4.65301e-28	0.542589	0.506	0.109	5.52312e-24	activated cycling T cells
PSMB8	5.35179e-28	0.974167	0.922	0.448	6.35257e-24	activated cycling T cells
TCEB1	7.70794e-28	0.612336	0.636	0.169	9.14933e-24	activated cycling T cells
THOC6	8.07128e-28	0.315634	0.299	0.04	9.58061e-24	activated cycling T cells
MAGOHB	8.34769e-28	0.399426	0.299	0.041	9.90871e-24	activated cycling T cells
MRPL52	9.31709e-28	0.60783	0.532	0.123	1.10594e-23	activated cycling T cells
SHFM1	9.48036e-28	0.733971	0.727	0.236	1.12532e-23	activated cycling T cells
MRTO4	9.74982e-28	0.338724	0.273	0.034	1.1573e-23	activated cycling T cells
MRPL11	1.56662e-27	0.544671	0.519	0.117	1.85958e-23	activated cycling T cells
COMMD4	1.82993e-27	0.406016	0.403	0.071	2.17212e-23	activated cycling T cells
ATP5J2	2.12555e-27	0.849685	0.792	0.295	2.52303e-23	activated cycling T cells
PSMA5	2.62242e-27	0.76992	0.701	0.223	3.11281e-23	activated cycling T cells
PSMA7	2.70732e-27	0.903604	0.935	0.451	3.21358e-23	activated cycling T cells
UBL4A	2.70872e-27	0.295496	0.273	0.034	3.21526e-23	activated cycling T cells
CCDC28B	3.20016e-27	0.383576	0.299	0.042	3.79859e-23	activated cycling T cells
LIMS1	3.26176e-27	0.574722	0.416	0.078	3.87171e-23	activated cycling T cells
RUVBL2	3.28456e-27	0.414205	0.39	0.068	3.89877e-23	activated cycling T cells
MCTS1	3.96883e-27	0.454427	0.429	0.082	4.711e-23	activated cycling T cells
VDAC3	5.2308e-27	0.787853	0.61	0.174	6.20896e-23	activated cycling T cells
POLE3	9.67087e-27	0.564168	0.558	0.135	1.14793e-22	activated cycling T cells
BTF3L4	1.22508e-26	0.414735	0.377	0.065	1.45417e-22	activated cycling T cells
FANCG	1.34898e-26	0.251788	0.169	0.014	1.60124e-22	activated cycling T cells
POMP	1.47181e-26	0.806528	0.818	0.314	1.74704e-22	activated cycling T cells
COX17	1.71531e-26	0.534659	0.519	0.119	2.03608e-22	activated cycling T cells
C1QBP	1.92822e-26	0.57041	0.442	0.089	2.28879e-22	activated cycling T cells
EBP	1.96624e-26	0.580426	0.532	0.128	2.33392e-22	activated cycling T cells
STOML2	2.16545e-26	0.556271	0.494	0.112	2.57039e-22	activated cycling T cells
GMPS	2.90299e-26	0.497564	0.494	0.108	3.44585e-22	activated cycling T cells
SNRPB	2.9974e-26	0.906607	0.766	0.309	3.55791e-22	activated cycling T cells
ANP32A	3.21915e-26	0.780288	0.766	0.276	3.82113e-22	activated cycling T cells
UTP18	3.25714e-26	0.411453	0.403	0.074	3.86623e-22	activated cycling T cells
AP2S1	3.31227e-26	0.651287	0.727	0.232	3.93166e-22	activated cycling T cells
AK2	4.41922e-26	0.450339	0.455	0.093	5.24562e-22	activated cycling T cells
PPP1CA	5.87189e-26	0.964099	0.909	0.501	6.96994e-22	activated cycling T cells
ATP5B	6.60714e-26	1.03247	0.883	0.462	7.84268e-22	activated cycling T cells
PRPF19	6.63708e-26	0.450339	0.455	0.094	7.87821e-22	activated cycling T cells
SNRPD3	7.01584e-26	0.738165	0.701	0.231	8.3278e-22	activated cycling T cells
EXOSC8	7.12974e-26	0.482955	0.403	0.076	8.46301e-22	activated cycling T cells
UQCRH	7.25326e-26	0.880052	0.87	0.398	8.60962e-22	activated cycling T cells
MYL6B	7.94119e-26	0.256063	0.208	0.022	9.42619e-22	activated cycling T cells
PSMC3	8.09004e-26	0.666883	0.597	0.169	9.60288e-22	activated cycling T cells
UNG	9.39645e-26	0.367327	0.299	0.044	1.11536e-21	activated cycling T cells
COPS3	9.87995e-26	0.537876	0.545	0.133	1.17275e-21	activated cycling T cells
UQCRC1	1.01684e-25	0.688332	0.662	0.204	1.20699e-21	activated cycling T cells
PA2G4	1.07166e-25	0.893968	0.662	0.224	1.27206e-21	activated cycling T cells
PRDX2	1.09082e-25	0.811951	0.701	0.241	1.29481e-21	activated cycling T cells
DECR1	1.98272e-25	0.596652	0.571	0.151	2.35349e-21	activated cycling T cells
FAM136A	2.06482e-25	0.443267	0.429	0.085	2.45094e-21	activated cycling T cells
H3F3A	2.56608e-25	0.772868	1	0.908	3.04594e-21	activated cycling T cells
EIF4A1	2.78785e-25	1.10643	0.909	0.554	3.30917e-21	activated cycling T cells
SUMO2	3.2917e-25	0.879691	0.831	0.375	3.90724e-21	activated cycling T cells
NUCKS1	3.50325e-25	0.754042	0.766	0.277	4.15836e-21	activated cycling T cells
ACAT1	3.78056e-25	0.380235	0.325	0.052	4.48753e-21	activated cycling T cells
EIF1AY	5.54296e-25	0.293957	0.169	0.015	6.57949e-21	activated cycling T cells
HNRNPA2B1	7.78969e-25	0.972894	0.987	0.86	9.24636e-21	activated cycling T cells
RBBP7	8.12151e-25	0.621791	0.61	0.173	9.64023e-21	activated cycling T cells
SUCLG1	8.47674e-25	0.569567	0.532	0.134	1.00619e-20	activated cycling T cells
C14orf166	1.05952e-24	0.745243	0.766	0.282	1.25765e-20	activated cycling T cells
SLBP	1.063e-24	0.300434	0.247	0.031	1.26178e-20	activated cycling T cells
ARPC5	1.18749e-24	0.946718	0.844	0.365	1.40955e-20	activated cycling T cells
LSMD1	1.20858e-24	0.61732	0.558	0.15	1.43459e-20	activated cycling T cells
MRPL3	1.32065e-24	0.480678	0.429	0.09	1.56761e-20	activated cycling T cells
SLIRP	1.52065e-24	0.494619	0.455	0.1	1.80501e-20	activated cycling T cells
ITGB3BP	1.62058e-24	0.30016	0.247	0.032	1.92362e-20	activated cycling T cells
NUDC	2.19818e-24	0.574041	0.662	0.198	2.60924e-20	activated cycling T cells
TMEM14B	2.24045e-24	0.476318	0.532	0.13	2.65942e-20	activated cycling T cells
DCPS	2.30155e-24	0.430925	0.429	0.089	2.73194e-20	activated cycling T cells
MSH2	2.68788e-24	0.333898	0.299	0.045	3.19051e-20	activated cycling T cells
SMS	2.92396e-24	0.516223	0.481	0.112	3.47074e-20	activated cycling T cells
FKBP3	2.98335e-24	0.467179	0.403	0.08	3.54124e-20	activated cycling T cells
HIST1H2AE	2.99759e-24	0.714811	0.273	0.04	3.55814e-20	activated cycling T cells
MZT2B	3.01482e-24	0.329581	0.312	0.049	3.57859e-20	activated cycling T cells
NAP1L1	3.17991e-24	0.839231	0.792	0.332	3.77455e-20	activated cycling T cells
DPM2	3.42525e-24	0.382865	0.403	0.079	4.06577e-20	activated cycling T cells
LMNB1	4.75662e-24	0.495441	0.403	0.081	5.64611e-20	activated cycling T cells
NDUFB1	4.94207e-24	0.52353	0.481	0.112	5.86624e-20	activated cycling T cells
CCT4	5.48885e-24	0.693416	0.74	0.251	6.51526e-20	activated cycling T cells
CHCHD2	5.52766e-24	0.887935	1	0.699	6.56134e-20	activated cycling T cells
POP7	5.97071e-24	0.383764	0.377	0.071	7.08723e-20	activated cycling T cells
HAT1	6.73094e-24	0.552478	0.468	0.106	7.98963e-20	activated cycling T cells
ABRACL	8.49779e-24	0.83284	0.675	0.237	1.00869e-19	activated cycling T cells
MTCH2	1.02644e-23	0.454207	0.429	0.091	1.21838e-19	activated cycling T cells
MIF	1.41928e-23	0.866255	0.857	0.419	1.68468e-19	activated cycling T cells
HAUS1	1.78284e-23	0.396738	0.312	0.052	2.11623e-19	activated cycling T cells
NDUFS8	1.94899e-23	0.5673	0.675	0.21	2.31345e-19	activated cycling T cells
NDUFC1	2.26734e-23	0.528976	0.558	0.15	2.69133e-19	activated cycling T cells
HIST1H2BJ	2.51013e-23	0.344219	0.195	0.021	2.97952e-19	activated cycling T cells
CDKN2A	3.08463e-23	0.363073	0.325	0.056	3.66145e-19	activated cycling T cells
WDR1	3.22186e-23	0.794092	0.844	0.381	3.82435e-19	activated cycling T cells
COA4	3.36403e-23	0.390209	0.377	0.073	3.99311e-19	activated cycling T cells
GEMIN6	3.56099e-23	0.26219	0.221	0.027	4.2269e-19	activated cycling T cells
CCT7	3.71363e-23	0.66558	0.688	0.231	4.40808e-19	activated cycling T cells
PSMD8	3.81356e-23	0.714987	0.779	0.312	4.5267e-19	activated cycling T cells
SRSF2	3.94762e-23	0.819624	0.753	0.305	4.68582e-19	activated cycling T cells
SMC1A	3.96595e-23	0.641794	0.597	0.175	4.70758e-19	activated cycling T cells
MAD2L2	4.15212e-23	0.492793	0.455	0.105	4.92857e-19	activated cycling T cells
MRPS34	4.21253e-23	0.641401	0.636	0.197	5.00027e-19	activated cycling T cells
RUVBL1	4.97329e-23	0.428328	0.377	0.074	5.9033e-19	activated cycling T cells
ARPC1B	5.43303e-23	0.706374	0.74	0.265	6.44901e-19	activated cycling T cells
ALDOA	5.8212e-23	0.960653	0.922	0.607	6.90977e-19	activated cycling T cells
CD38	6.19595e-23	0.513703	0.442	0.098	7.3546e-19	activated cycling T cells
NFYC	6.99267e-23	0.422098	0.403	0.083	8.3003e-19	activated cycling T cells
HIST1H2BM	8.01307e-23	0.410372	0.104	0.006	9.51152e-19	activated cycling T cells
TPRKB	8.93081e-23	0.383912	0.39	0.078	1.06009e-18	activated cycling T cells
ATP5C1	9.46309e-23	0.734822	0.714	0.265	1.12327e-18	activated cycling T cells
MRPS11	9.75554e-23	0.401294	0.351	0.066	1.15798e-18	activated cycling T cells
MGME1	1.01106e-22	0.270138	0.234	0.031	1.20013e-18	activated cycling T cells
TMX1	1.17162e-22	0.490957	0.519	0.133	1.39071e-18	activated cycling T cells
PRKDC	1.23361e-22	0.585534	0.623	0.182	1.46429e-18	activated cycling T cells
HIST2H2AB	1.26424e-22	0.415295	0.221	0.028	1.50065e-18	activated cycling T cells
NDUFB6	1.34238e-22	0.48729	0.545	0.144	1.59341e-18	activated cycling T cells
HIST1H3H	1.67285e-22	0.360729	0.26	0.038	1.98567e-18	activated cycling T cells
GNG5	2.15509e-22	0.769287	0.792	0.322	2.5581e-18	activated cycling T cells
FKBP1A	2.21668e-22	0.586973	0.597	0.178	2.63119e-18	activated cycling T cells
NDUFA12	2.40041e-22	0.634223	0.753	0.272	2.84929e-18	activated cycling T cells
NDUFB11	2.43462e-22	0.688302	0.883	0.385	2.88989e-18	activated cycling T cells
TIMM8B	2.52673e-22	0.426253	0.403	0.086	2.99923e-18	activated cycling T cells
MRPS16	2.55915e-22	0.415373	0.416	0.09	3.03771e-18	activated cycling T cells
SRSF3	2.61848e-22	0.885422	0.844	0.402	3.10814e-18	activated cycling T cells
TPGS2	2.87059e-22	0.481007	0.429	0.097	3.40739e-18	activated cycling T cells
CKAP2	3.65206e-22	0.427244	0.312	0.055	4.33499e-18	activated cycling T cells
HDAC1	3.73414e-22	0.630033	0.688	0.231	4.43243e-18	activated cycling T cells
SMARCB1	3.79173e-22	0.452366	0.494	0.122	4.50078e-18	activated cycling T cells
MT2A	4.23299e-22	1.39025	0.688	0.281	5.02456e-18	activated cycling T cells
ATP5A1	4.33437e-22	0.792367	0.831	0.37	5.14489e-18	activated cycling T cells
SSNA1	4.84732e-22	0.500553	0.558	0.156	5.75377e-18	activated cycling T cells
RAD51C	5.57537e-22	0.440786	0.39	0.082	6.61796e-18	activated cycling T cells
MSH6	6.448e-22	0.374637	0.286	0.047	7.65378e-18	activated cycling T cells
MZT1	6.85405e-22	0.463535	0.39	0.083	8.13576e-18	activated cycling T cells
U2AF1	8.31621e-22	0.676511	0.805	0.324	9.87134e-18	activated cycling T cells
UBE2V2	9.34429e-22	0.419335	0.429	0.097	1.10917e-17	activated cycling T cells
CPSF3	9.75724e-22	0.335406	0.338	0.062	1.15818e-17	activated cycling T cells
YBX1	1.01657e-21	0.842235	0.688	0.252	1.20667e-17	activated cycling T cells
TIMM17A	1.03862e-21	0.426047	0.429	0.096	1.23284e-17	activated cycling T cells
UQCR10	1.14661e-21	0.685691	0.805	0.339	1.36103e-17	activated cycling T cells
PSMC5	1.26793e-21	0.682824	0.688	0.256	1.50503e-17	activated cycling T cells
SERBP1	1.27061e-21	0.781912	0.844	0.397	1.50822e-17	activated cycling T cells
COX7A2	1.46291e-21	0.81679	0.831	0.409	1.73648e-17	activated cycling T cells
PHB2	2.00493e-21	0.681521	0.74	0.293	2.37985e-17	activated cycling T cells
HIST1H2BF	2.11817e-21	0.667972	0.26	0.04	2.51427e-17	activated cycling T cells
DPP3	2.5121e-21	0.367365	0.299	0.051	2.98186e-17	activated cycling T cells
PGK1	2.58005e-21	0.895327	0.818	0.406	3.06252e-17	activated cycling T cells
NOP56	3.18742e-21	0.504792	0.481	0.122	3.78346e-17	activated cycling T cells
PTBP1	3.44946e-21	0.53139	0.558	0.16	4.09451e-17	activated cycling T cells
VRK1	3.57837e-21	0.39997	0.364	0.074	4.24753e-17	activated cycling T cells
NUP93	3.67523e-21	0.31961	0.338	0.063	4.36249e-17	activated cycling T cells
URM1	3.84714e-21	0.50516	0.506	0.136	4.56656e-17	activated cycling T cells
CNN21	3.93061e-21	1.14749	0.844	0.498	4.66563e-17	activated cycling T cells
DYNLL11	4.05061e-21	0.776516	0.701	0.258	4.80807e-17	activated cycling T cells
NDUFA6	4.2067e-21	0.609198	0.727	0.265	4.99335e-17	activated cycling T cells
MRPL22	4.39414e-21	0.379252	0.455	0.107	5.21585e-17	activated cycling T cells
HIST1H4F	4.47354e-21	0.304838	0.208	0.026	5.31009e-17	activated cycling T cells
HIST1H2AG	4.66322e-21	1.69796	0.351	0.07	5.53524e-17	activated cycling T cells
MRPL4	4.98791e-21	0.464588	0.481	0.123	5.92065e-17	activated cycling T cells
NUDCD2	5.45298e-21	0.419422	0.377	0.08	6.47268e-17	activated cycling T cells
COTL1	5.76525e-21	0.480386	0.442	0.104	6.84335e-17	activated cycling T cells
LBR	6.71678e-21	0.61091	0.688	0.239	7.97282e-17	activated cycling T cells
NDUFB9	7.22511e-21	0.81934	0.792	0.387	8.5762e-17	activated cycling T cells
ANAPC15	7.99665e-21	0.460869	0.468	0.118	9.49202e-17	activated cycling T cells
PRDX4	9.1767e-21	0.352845	0.273	0.045	1.08927e-16	activated cycling T cells
BAK1	1.0548e-20	0.428349	0.416	0.095	1.25204e-16	activated cycling T cells
CYC1	1.16556e-20	0.48152	0.416	0.097	1.38352e-16	activated cycling T cells
XRCC5	1.28022e-20	0.739475	0.792	0.349	1.51962e-16	activated cycling T cells
HIST1H2AM	1.28405e-20	0.316748	0.13	0.011	1.52417e-16	activated cycling T cells
DBI	1.30152e-20	0.732534	0.818	0.369	1.54491e-16	activated cycling T cells
PPA1	1.35054e-20	0.730245	0.558	0.186	1.60309e-16	activated cycling T cells
UQCRQ	1.42683e-20	0.699477	0.688	0.261	1.69365e-16	activated cycling T cells
NCAPH2	1.51093e-20	0.25613	0.221	0.03	1.79347e-16	activated cycling T cells
SRP9	1.57032e-20	0.667071	0.688	0.259	1.86397e-16	activated cycling T cells
PARK7	1.6733e-20	0.76047	0.805	0.374	1.98621e-16	activated cycling T cells
ANAPC11	1.7891e-20	0.592117	0.662	0.227	2.12366e-16	activated cycling T cells
NPM1	1.90034e-20	0.909888	0.935	0.804	2.25571e-16	activated cycling T cells
ACTL6A	2.04823e-20	0.341212	0.26	0.041	2.43125e-16	activated cycling T cells
HSPE1	2.1904e-20	0.68605	0.623	0.212	2.60001e-16	activated cycling T cells
RPP30	2.66615e-20	0.351523	0.351	0.071	3.16472e-16	activated cycling T cells
ILF2	2.90521e-20	0.627838	0.662	0.236	3.44848e-16	activated cycling T cells
CISD1	3.76194e-20	0.32985	0.286	0.05	4.46543e-16	activated cycling T cells
NUTF2	3.8809e-20	0.545766	0.545	0.164	4.60662e-16	activated cycling T cells
LAP3	4.39618e-20	0.421774	0.506	0.133	5.21826e-16	activated cycling T cells
LSM6	4.54169e-20	0.464385	0.455	0.117	5.39099e-16	activated cycling T cells
RPS27L	4.55015e-20	0.752023	0.688	0.26	5.40103e-16	activated cycling T cells
MRPL17	4.66841e-20	0.336873	0.273	0.046	5.5414e-16	activated cycling T cells
NDUFB5	4.95941e-20	0.444804	0.429	0.105	5.88682e-16	activated cycling T cells
HNRNPA3	6.51594e-20	0.890396	0.922	0.54	7.73442e-16	activated cycling T cells
PPM1G	7.82148e-20	0.655082	0.623	0.216	9.2841e-16	activated cycling T cells
MRPL42	8.05937e-20	0.344708	0.338	0.068	9.56648e-16	activated cycling T cells
TOMM5	8.20768e-20	0.435476	0.429	0.105	9.74251e-16	activated cycling T cells
DKC1	9.15468e-20	0.413551	0.351	0.074	1.08666e-15	activated cycling T cells
CSK	9.46465e-20	0.55266	0.597	0.194	1.12345e-15	activated cycling T cells
EIF2S2	9.81556e-20	0.655042	0.545	0.168	1.16511e-15	activated cycling T cells
POP4	1.06481e-19	0.435421	0.442	0.111	1.26393e-15	activated cycling T cells
SNRNP40	1.11248e-19	0.45242	0.481	0.127	1.32052e-15	activated cycling T cells
CXCR31	1.12175e-19	0.670775	0.442	0.115	1.33152e-15	activated cycling T cells
HMGN1	1.14655e-19	0.707236	0.766	0.342	1.36096e-15	activated cycling T cells
PSMD1	1.16608e-19	0.445401	0.468	0.122	1.38413e-15	activated cycling T cells
VPS25	1.18653e-19	0.337585	0.351	0.072	1.40841e-15	activated cycling T cells
TCP1	1.20582e-19	0.523569	0.558	0.17	1.4313e-15	activated cycling T cells
YIF1B	1.38713e-19	0.371663	0.364	0.078	1.64653e-15	activated cycling T cells
FARSA	1.41002e-19	0.356148	0.364	0.078	1.67369e-15	activated cycling T cells
UQCRC2	1.72729e-19	0.514699	0.597	0.189	2.05029e-15	activated cycling T cells
SRI	1.73839e-19	0.586417	0.623	0.215	2.06347e-15	activated cycling T cells
ACAA2	1.75435e-19	0.299665	0.286	0.051	2.08241e-15	activated cycling T cells
PSMB92	2.13483e-19	0.839688	0.935	0.587	2.53404e-15	activated cycling T cells
YWHAQ	2.27623e-19	0.825962	0.883	0.481	2.70189e-15	activated cycling T cells
CPSF6	2.34856e-19	0.402481	0.442	0.109	2.78774e-15	activated cycling T cells
PSMB1	2.42048e-19	0.677314	0.818	0.367	2.87311e-15	activated cycling T cells
MRPS33	2.901e-19	0.301425	0.312	0.059	3.44349e-15	activated cycling T cells
GTF3C6	3.02789e-19	0.537474	0.519	0.157	3.59411e-15	activated cycling T cells
MRPS15	3.06015e-19	0.473606	0.519	0.15	3.6324e-15	activated cycling T cells
ORMDL2	3.09612e-19	0.392644	0.364	0.08	3.6751e-15	activated cycling T cells
PPIH	3.19551e-19	0.408876	0.481	0.128	3.79307e-15	activated cycling T cells
MRPL39	3.62071e-19	0.273597	0.247	0.039	4.29779e-15	activated cycling T cells
PCMT1	3.77035e-19	0.483301	0.558	0.171	4.47541e-15	activated cycling T cells
VBP1	4.28516e-19	0.355363	0.364	0.079	5.08649e-15	activated cycling T cells
XRCC1	4.72014e-19	0.276452	0.273	0.047	5.6028e-15	activated cycling T cells
KEAP1	5.11548e-19	0.352923	0.39	0.089	6.07208e-15	activated cycling T cells
COX7B	5.32697e-19	0.673368	0.727	0.301	6.32312e-15	activated cycling T cells
MICB	6.2778e-19	0.287304	0.247	0.04	7.45175e-15	activated cycling T cells
MRPL14	6.33068e-19	0.430141	0.403	0.097	7.51451e-15	activated cycling T cells
EIF2S1	7.91308e-19	0.464685	0.416	0.104	9.39283e-15	activated cycling T cells
RPS26	8.32678e-19	0.91539	0.896	0.697	9.88389e-15	activated cycling T cells
COX6C	9.36543e-19	0.727759	0.883	0.474	1.11168e-14	activated cycling T cells
CD59	9.94212e-19	0.520264	0.26	0.046	1.18013e-14	activated cycling T cells
ATP5F1	1.16747e-18	0.680356	0.753	0.333	1.38579e-14	activated cycling T cells
HAX1	1.30155e-18	0.467334	0.455	0.123	1.54494e-14	activated cycling T cells
SPCS3	1.31108e-18	0.545665	0.61	0.208	1.55626e-14	activated cycling T cells
SLC25A3	1.45257e-18	0.809343	0.87	0.493	1.7242e-14	activated cycling T cells
COX20	1.54677e-18	0.397911	0.39	0.093	1.83601e-14	activated cycling T cells
TIMMDC1	1.665e-18	0.354158	0.338	0.072	1.97635e-14	activated cycling T cells
CBX1	1.70034e-18	0.31644	0.299	0.057	2.01831e-14	activated cycling T cells
ZDHHC12	1.747e-18	0.357845	0.377	0.086	2.07369e-14	activated cycling T cells
CBR1	1.80889e-18	0.331049	0.299	0.057	2.14715e-14	activated cycling T cells
POLR2J	1.81613e-18	0.319647	0.299	0.058	2.15574e-14	activated cycling T cells
SLC35B1	1.9468e-18	0.338061	0.312	0.062	2.31085e-14	activated cycling T cells
APEX2	2.0628e-18	0.269039	0.221	0.033	2.44854e-14	activated cycling T cells
HNRNPR	2.08263e-18	0.658356	0.74	0.325	2.47209e-14	activated cycling T cells
PSMA6	2.66293e-18	0.537905	0.442	0.122	3.1609e-14	activated cycling T cells
HSPA8	2.85845e-18	0.901307	0.948	0.872	3.39298e-14	activated cycling T cells
TMEM258	2.91676e-18	0.57643	0.701	0.279	3.4622e-14	activated cycling T cells
PHB	3.10556e-18	0.600646	0.519	0.171	3.6863e-14	activated cycling T cells
HINT11	3.1209e-18	0.780113	0.922	0.647	3.70451e-14	activated cycling T cells
LRRC59	3.25442e-18	0.424005	0.403	0.1	3.86299e-14	activated cycling T cells
TOR3A	3.74593e-18	0.303294	0.299	0.058	4.44642e-14	activated cycling T cells
HDAC2	4.20883e-18	0.397463	0.442	0.116	4.99588e-14	activated cycling T cells
COA3	5.30351e-18	0.370354	0.351	0.079	6.29526e-14	activated cycling T cells
PSMA3	5.30789e-18	0.648941	0.532	0.18	6.30046e-14	activated cycling T cells
ATP1B3	5.48715e-18	0.461775	0.494	0.144	6.51324e-14	activated cycling T cells
SNRPC	6.3924e-18	0.610607	0.649	0.25	7.58778e-14	activated cycling T cells
DHX15	8.10562e-18	0.406532	0.481	0.133	9.62137e-14	activated cycling T cells
RAD21	8.11504e-18	0.658075	0.844	0.403	9.63255e-14	activated cycling T cells
GART	8.18404e-18	0.334431	0.338	0.073	9.71445e-14	activated cycling T cells
SELL	8.66702e-18	0.807528	0.558	0.189	1.02878e-13	activated cycling T cells
ATP5G1	9.65302e-18	0.454152	0.468	0.132	1.14581e-13	activated cycling T cells
PUF60	1.02858e-17	0.516684	0.623	0.224	1.22092e-13	activated cycling T cells
NDUFAB1	1.10113e-17	0.59157	0.558	0.193	1.30705e-13	activated cycling T cells
SFXN1	1.13547e-17	0.410104	0.494	0.14	1.34781e-13	activated cycling T cells
PSMD11	1.15792e-17	0.415572	0.481	0.136	1.37445e-13	activated cycling T cells
CHCHD1	1.2059e-17	0.322262	0.312	0.064	1.4314e-13	activated cycling T cells
PFKL	1.28337e-17	0.353511	0.416	0.105	1.52336e-13	activated cycling T cells
EIF3I	1.32182e-17	0.595949	0.636	0.243	1.569e-13	activated cycling T cells
CLIC13	1.32557e-17	0.731548	0.974	0.739	1.57345e-13	activated cycling T cells
PRPS1	1.33768e-17	0.345958	0.39	0.094	1.58782e-13	activated cycling T cells
C11orf31	1.65738e-17	0.582895	0.662	0.253	1.96732e-13	activated cycling T cells
DAD1	1.72891e-17	0.591513	0.688	0.28	2.05221e-13	activated cycling T cells
TRAPPC2L	1.73823e-17	0.410923	0.494	0.144	2.06327e-13	activated cycling T cells
CDK2AP21	1.80175e-17	0.721064	0.662	0.265	2.13868e-13	activated cycling T cells
C12orf75	1.89455e-17	0.612833	0.727	0.319	2.24883e-13	activated cycling T cells
RALA	2.09336e-17	0.368832	0.39	0.096	2.48481e-13	activated cycling T cells
C20orf24	2.64355e-17	0.267071	0.247	0.043	3.1379e-13	activated cycling T cells
SUZ12	2.71933e-17	0.330497	0.338	0.075	3.22785e-13	activated cycling T cells
ZNF706	2.82479e-17	0.569762	0.506	0.163	3.35302e-13	activated cycling T cells
UBA2	2.95687e-17	0.345767	0.312	0.066	3.5098e-13	activated cycling T cells
NDUFS6	3.17837e-17	0.590369	0.558	0.199	3.77273e-13	activated cycling T cells
AKR1A1	3.40697e-17	0.433148	0.416	0.111	4.04408e-13	activated cycling T cells
PIN1	3.52077e-17	0.476543	0.558	0.182	4.17915e-13	activated cycling T cells
ADRM1	4.17407e-17	0.59256	0.61	0.237	4.95462e-13	activated cycling T cells
PSMD14	4.72372e-17	0.407202	0.429	0.116	5.60706e-13	activated cycling T cells
STIP1	4.78346e-17	0.465642	0.416	0.113	5.67797e-13	activated cycling T cells
AQP3	4.80934e-17	0.54096	0.195	0.029	5.70868e-13	activated cycling T cells
MPDU1	4.84564e-17	0.318001	0.338	0.076	5.75178e-13	activated cycling T cells
TXNDC12	5.05613e-17	0.388972	0.455	0.127	6.00163e-13	activated cycling T cells
HSP90AA1	5.20959e-17	0.764205	0.987	0.89	6.18378e-13	activated cycling T cells
THOC7	6.42706e-17	0.391609	0.481	0.14	7.62892e-13	activated cycling T cells
GOT2	6.618e-17	0.324653	0.299	0.062	7.85556e-13	activated cycling T cells
RRP7A	6.7693e-17	0.406368	0.377	0.093	8.03515e-13	activated cycling T cells
TRAF7	6.91222e-17	0.274562	0.26	0.048	8.20481e-13	activated cycling T cells
ESD	6.92728e-17	0.342868	0.364	0.087	8.22268e-13	activated cycling T cells
FDFT1	7.68477e-17	0.453515	0.571	0.188	9.12182e-13	activated cycling T cells
FIBP	8.04765e-17	0.438168	0.519	0.163	9.55256e-13	activated cycling T cells
AIFM1	8.40723e-17	0.272779	0.234	0.04	9.97938e-13	activated cycling T cells
EIF4A3	1.07951e-16	0.425179	0.325	0.073	1.28138e-12	activated cycling T cells
TMEM14A	1.14286e-16	0.259191	0.234	0.04	1.35657e-12	activated cycling T cells
CALM2	1.17204e-16	0.731952	0.818	0.45	1.39121e-12	activated cycling T cells
NAA20	1.31973e-16	0.338683	0.351	0.083	1.56652e-12	activated cycling T cells
TRIM28	1.47262e-16	0.252561	0.208	0.033	1.748e-12	activated cycling T cells
PSIP1	1.48409e-16	0.339165	0.312	0.068	1.76162e-12	activated cycling T cells
WIBG	1.69046e-16	0.336796	0.325	0.073	2.00657e-12	activated cycling T cells
2023-09-11	1.81265e-16	0.318788	0.325	0.072	2.15161e-12	activated cycling T cells
HIGD1A	1.82781e-16	0.444922	0.416	0.114	2.16961e-12	activated cycling T cells
COPB2	1.86703e-16	0.39589	0.39	0.101	2.21617e-12	activated cycling T cells
SUB1	1.96328e-16	0.745923	0.909	0.604	2.33041e-12	activated cycling T cells
NUBP2	2.04986e-16	0.366153	0.442	0.123	2.43318e-12	activated cycling T cells
MRPS12	2.31115e-16	0.404454	0.442	0.126	2.74333e-12	activated cycling T cells
MAT2A	2.32637e-16	0.345186	0.364	0.088	2.7614e-12	activated cycling T cells
C11orf73	2.41437e-16	0.361406	0.39	0.101	2.86586e-12	activated cycling T cells
CPSF3L	2.54448e-16	0.379541	0.455	0.13	3.0203e-12	activated cycling T cells
MRPL20	2.55161e-16	0.476345	0.506	0.162	3.02876e-12	activated cycling T cells
POLR2L	2.7962e-16	0.630877	0.649	0.277	3.31909e-12	activated cycling T cells
COX6A1	2.81882e-16	0.328142	0.338	0.079	3.34594e-12	activated cycling T cells
LSM7	2.82361e-16	0.559184	0.688	0.288	3.35163e-12	activated cycling T cells
NDUFV2	2.90627e-16	0.631592	0.649	0.266	3.44974e-12	activated cycling T cells
MRPS14	3.38943e-16	0.292952	0.273	0.054	4.02326e-12	activated cycling T cells
UBE2N	3.47845e-16	0.520712	0.597	0.217	4.12892e-12	activated cycling T cells
ETFA	3.79262e-16	0.483845	0.455	0.138	4.50184e-12	activated cycling T cells
AHSA1	4.76338e-16	0.385994	0.403	0.109	5.65413e-12	activated cycling T cells
TTF1	4.98671e-16	0.258991	0.273	0.054	5.91923e-12	activated cycling T cells
SET	5.34222e-16	0.542932	0.675	0.269	6.34121e-12	activated cycling T cells
MRPL18	5.66527e-16	0.416772	0.377	0.098	6.72467e-12	activated cycling T cells
PPP5C	5.77692e-16	0.306948	0.325	0.074	6.8572e-12	activated cycling T cells
POLR2E	5.88874e-16	0.530905	0.61	0.234	6.98994e-12	activated cycling T cells
CKAP5	6.20571e-16	0.374748	0.351	0.085	7.36617e-12	activated cycling T cells
TMEM126A	6.24662e-16	0.309577	0.325	0.075	7.41474e-12	activated cycling T cells
RALY	6.75301e-16	0.516376	0.649	0.251	8.01583e-12	activated cycling T cells
PFDN6	6.8394e-16	0.337693	0.364	0.091	8.11837e-12	activated cycling T cells
EIF6	7.09306e-16	0.440141	0.532	0.177	8.41947e-12	activated cycling T cells
TCEB2	7.64718e-16	0.65452	0.831	0.494	9.0772e-12	activated cycling T cells
MTX1	7.79607e-16	0.328524	0.312	0.07	9.25393e-12	activated cycling T cells
DPY30	8.0164e-16	0.32162	0.351	0.086	9.51547e-12	activated cycling T cells
NDUFA2	8.12055e-16	0.567331	0.623	0.247	9.63909e-12	activated cycling T cells
PSMB6	8.14084e-16	0.577852	0.662	0.283	9.66318e-12	activated cycling T cells
PHF5A	9.34983e-16	0.342644	0.455	0.131	1.10983e-11	activated cycling T cells
ATP5L	1.02713e-15	0.665365	0.935	0.653	1.21921e-11	activated cycling T cells
AKR1B1	1.19694e-15	0.425957	0.481	0.15	1.42076e-11	activated cycling T cells
ACTR3	1.20261e-15	0.752517	0.792	0.44	1.4275e-11	activated cycling T cells
BZW2	1.20344e-15	0.288939	0.273	0.056	1.42849e-11	activated cycling T cells
TMEM126B	1.28067e-15	0.299982	0.312	0.07	1.52016e-11	activated cycling T cells
ILK	1.2991e-15	0.459842	0.455	0.137	1.54203e-11	activated cycling T cells
PSMC4	1.314e-15	0.465454	0.519	0.176	1.55972e-11	activated cycling T cells
TIMM17B	1.40583e-15	0.35191	0.416	0.115	1.66872e-11	activated cycling T cells
GPS1	1.52346e-15	0.451065	0.481	0.152	1.80835e-11	activated cycling T cells
OXCT1	1.61079e-15	0.365186	0.351	0.088	1.91201e-11	activated cycling T cells
PGRMC1	1.65435e-15	0.254108	0.26	0.051	1.96371e-11	activated cycling T cells
MRPS26	1.65488e-15	0.348018	0.364	0.093	1.96434e-11	activated cycling T cells
UBE2A	2.04382e-15	0.369169	0.442	0.128	2.42602e-11	activated cycling T cells
BUB3	2.07163e-15	0.622781	0.649	0.277	2.45902e-11	activated cycling T cells
GSTP11	2.29791e-15	0.826344	0.818	0.488	2.72762e-11	activated cycling T cells
TMEM167A	2.49523e-15	0.470275	0.377	0.102	2.96184e-11	activated cycling T cells
NDUFB4	2.4977e-15	0.543276	0.623	0.252	2.96477e-11	activated cycling T cells
TUFM	2.53023e-15	0.609043	0.662	0.286	3.00339e-11	activated cycling T cells
SRA1	2.56803e-15	0.375095	0.442	0.13	3.04825e-11	activated cycling T cells
ARL6IP6	2.65944e-15	0.381297	0.325	0.079	3.15675e-11	activated cycling T cells
PMM1	2.66698e-15	0.26327	0.273	0.056	3.16571e-11	activated cycling T cells
TEX264	2.78385e-15	0.364406	0.494	0.153	3.30443e-11	activated cycling T cells
TOPBP1	3.11129e-15	0.299665	0.247	0.048	3.69311e-11	activated cycling T cells
MT1X	3.21325e-15	0.369307	0.325	0.079	3.81413e-11	activated cycling T cells
BAX	3.22079e-15	0.489237	0.455	0.141	3.82308e-11	activated cycling T cells
NDUFS3	3.48959e-15	0.414713	0.468	0.147	4.14214e-11	activated cycling T cells
CEP63	3.5711e-15	0.253839	0.26	0.052	4.2389e-11	activated cycling T cells
UBE2L3	3.6359e-15	0.498455	0.675	0.279	4.31581e-11	activated cycling T cells
LIMA1	3.92341e-15	0.322593	0.26	0.053	4.65709e-11	activated cycling T cells
C16orf13	4.08823e-15	0.416192	0.571	0.198	4.85273e-11	activated cycling T cells
PNKD	4.17565e-15	0.357957	0.403	0.112	4.9565e-11	activated cycling T cells
COX6B1	4.79675e-15	0.628572	0.844	0.47	5.69375e-11	activated cycling T cells
DNAJC15	4.9488e-15	0.415815	0.597	0.217	5.87422e-11	activated cycling T cells
EXOSC5	5.10845e-15	0.251307	0.234	0.044	6.06373e-11	activated cycling T cells
MRPS23	5.25459e-15	0.31063	0.312	0.073	6.2372e-11	activated cycling T cells
VPS29	5.36656e-15	0.509612	0.494	0.17	6.37011e-11	activated cycling T cells
C20orf27	5.56012e-15	0.294713	0.312	0.072	6.59986e-11	activated cycling T cells
MYL6	5.78206e-15	0.604372	0.974	0.934	6.86331e-11	activated cycling T cells
CDC123	5.83582e-15	0.375209	0.506	0.163	6.92711e-11	activated cycling T cells
C14orf2	6.48371e-15	0.495681	0.675	0.28	7.69617e-11	activated cycling T cells
NDUFAF3	6.49141e-15	0.433047	0.442	0.135	7.70531e-11	activated cycling T cells
SDF2L1	7.54256e-15	0.553947	0.416	0.126	8.95302e-11	activated cycling T cells
PDHA1	7.93266e-15	0.301302	0.299	0.068	9.41607e-11	activated cycling T cells
UQCRFS1	8.81491e-15	0.481171	0.701	0.29	1.04633e-10	activated cycling T cells
WDR61	9.08103e-15	0.309051	0.312	0.073	1.07792e-10	activated cycling T cells
NDUFB10	1.27256e-14	0.583799	0.701	0.325	1.51052e-10	activated cycling T cells
SGTA	1.36642e-14	0.275776	0.273	0.059	1.62194e-10	activated cycling T cells
RBM10	1.47326e-14	0.300804	0.338	0.084	1.74876e-10	activated cycling T cells
UBL5	1.53967e-14	0.551789	0.792	0.384	1.82759e-10	activated cycling T cells
DHRS4L2	1.57922e-14	0.315382	0.312	0.075	1.87454e-10	activated cycling T cells
MEA1	1.72325e-14	0.368985	0.481	0.154	2.04549e-10	activated cycling T cells
FKBP5	1.79899e-14	0.329712	0.299	0.069	2.13541e-10	activated cycling T cells
RPL22L1	1.87402e-14	0.869118	0.571	0.243	2.22446e-10	activated cycling T cells
RPN1	2.0842e-14	0.489661	0.649	0.265	2.47395e-10	activated cycling T cells
PTGES3	2.3867e-14	0.59757	0.805	0.422	2.83301e-10	activated cycling T cells
PSMD13	2.42786e-14	0.456536	0.519	0.185	2.88186e-10	activated cycling T cells
IFI16	2.44269e-14	0.483955	0.636	0.253	2.89947e-10	activated cycling T cells
ADA	2.73196e-14	0.358119	0.286	0.067	3.24284e-10	activated cycling T cells
SAR1B	2.77738e-14	0.301974	0.351	0.091	3.29676e-10	activated cycling T cells
ACD	2.87199e-14	0.294239	0.286	0.065	3.40905e-10	activated cycling T cells
EXOSC9	3.06826e-14	0.3499	0.403	0.117	3.64203e-10	activated cycling T cells
C11orf48	3.06974e-14	0.331283	0.312	0.076	3.64378e-10	activated cycling T cells
CISD2	3.34106e-14	0.34522	0.312	0.076	3.96584e-10	activated cycling T cells
MAGOH	3.53281e-14	0.457488	0.545	0.204	4.19344e-10	activated cycling T cells
MMADHC	3.60666e-14	0.493662	0.506	0.18	4.2811e-10	activated cycling T cells
DNPH1	3.79858e-14	0.338638	0.299	0.072	4.50891e-10	activated cycling T cells
TMEM14C	3.81208e-14	0.254915	0.247	0.051	4.52494e-10	activated cycling T cells
CCDC53	3.83871e-14	0.334586	0.403	0.116	4.55655e-10	activated cycling T cells
M6PR	4.00746e-14	0.526036	0.61	0.248	4.75686e-10	activated cycling T cells
NONO	4.0851e-14	0.579039	0.688	0.314	4.84902e-10	activated cycling T cells
KXD1	4.27982e-14	0.4279	0.455	0.15	5.08015e-10	activated cycling T cells
ISOC2	5.03466e-14	0.276452	0.234	0.047	5.97614e-10	activated cycling T cells
RNPS1	5.2676e-14	0.506116	0.662	0.291	6.25264e-10	activated cycling T cells
MPLKIP	5.36073e-14	0.294396	0.325	0.082	6.36319e-10	activated cycling T cells
SMDT1	5.70556e-14	0.340335	0.377	0.106	6.77249e-10	activated cycling T cells
MRP63	6.72162e-14	0.403931	0.519	0.181	7.97857e-10	activated cycling T cells
PPID	6.87532e-14	0.327691	0.39	0.111	8.16101e-10	activated cycling T cells
SNF8	6.99184e-14	0.259464	0.208	0.038	8.29931e-10	activated cycling T cells
TKT	7.1402e-14	0.534667	0.623	0.265	8.47542e-10	activated cycling T cells
HIST1H3D	8.6011e-14	0.726414	0.364	0.109	1.02095e-09	activated cycling T cells
HSP90AB1	8.60698e-14	0.911249	0.896	0.73	1.02165e-09	activated cycling T cells
PSMG2	8.80609e-14	0.392249	0.519	0.182	1.04528e-09	activated cycling T cells
SF3B4	8.88136e-14	0.423148	0.545	0.202	1.05422e-09	activated cycling T cells
CORO1B	1.00665e-13	0.587334	0.416	0.138	1.1949e-09	activated cycling T cells
KIF20B	1.02789e-13	0.469496	0.377	0.111	1.2201e-09	activated cycling T cells
RNF167	1.03308e-13	0.472535	0.675	0.288	1.22627e-09	activated cycling T cells
ARHGDIA	1.0873e-13	0.61844	0.779	0.42	1.29062e-09	activated cycling T cells
MRPS18C	1.1711e-13	0.388835	0.338	0.092	1.3901e-09	activated cycling T cells
P4HB	1.19e-13	0.546293	0.74	0.356	1.41253e-09	activated cycling T cells
HIST1H1D	1.20186e-13	0.994776	0.597	0.29	1.42661e-09	activated cycling T cells
PSMC2	1.24343e-13	0.410205	0.39	0.118	1.47595e-09	activated cycling T cells
YWHAB	1.25351e-13	0.566846	0.935	0.715	1.48791e-09	activated cycling T cells
DNAJC8	1.27436e-13	0.448951	0.636	0.257	1.51266e-09	activated cycling T cells
CTSA	1.297e-13	0.317688	0.364	0.101	1.53954e-09	activated cycling T cells
COX16	1.30945e-13	0.400957	0.429	0.137	1.55432e-09	activated cycling T cells
RBM17	1.33529e-13	0.365989	0.506	0.172	1.58499e-09	activated cycling T cells
NOP10	1.41708e-13	0.494104	0.571	0.229	1.68208e-09	activated cycling T cells
SYPL1	1.48986e-13	0.271865	0.234	0.048	1.76847e-09	activated cycling T cells
ATP5H	1.52226e-13	0.428244	0.61	0.244	1.80692e-09	activated cycling T cells
CAPZB1	1.63478e-13	0.589532	0.883	0.497	1.94049e-09	activated cycling T cells
TIMM13	1.71556e-13	0.468334	0.39	0.121	2.03637e-09	activated cycling T cells
GALM	1.84524e-13	0.291586	0.273	0.063	2.19029e-09	activated cycling T cells
NDUFS7	1.86801e-13	0.450365	0.571	0.223	2.21733e-09	activated cycling T cells
IARS	2.13577e-13	0.282275	0.351	0.094	2.53515e-09	activated cycling T cells
FAM111A	2.31186e-13	0.41778	0.416	0.133	2.74418e-09	activated cycling T cells
AAMP	2.44615e-13	0.294292	0.364	0.102	2.90358e-09	activated cycling T cells
PDCL3	2.5651e-13	0.326313	0.312	0.08	3.04478e-09	activated cycling T cells
CD320	2.57985e-13	0.393461	0.39	0.118	3.06228e-09	activated cycling T cells
DCTN3	2.64923e-13	0.453389	0.597	0.246	3.14464e-09	activated cycling T cells
UBE2I	2.71061e-13	0.462416	0.662	0.283	3.21749e-09	activated cycling T cells
CHTF8	2.77898e-13	0.273261	0.286	0.069	3.29865e-09	activated cycling T cells
NDUFB2	3.01956e-13	0.591043	0.714	0.354	3.58422e-09	activated cycling T cells
ATP5O	3.15815e-13	0.472551	0.584	0.24	3.74872e-09	activated cycling T cells
EIF5A	3.35661e-13	0.562165	0.675	0.305	3.9843e-09	activated cycling T cells
IMMT	3.60603e-13	0.372394	0.39	0.117	4.28035e-09	activated cycling T cells
ARL1	3.68632e-13	0.268905	0.247	0.054	4.37566e-09	activated cycling T cells
CAP1	3.92555e-13	0.638391	0.805	0.527	4.65963e-09	activated cycling T cells
POLR2D	4.15197e-13	0.29622	0.312	0.08	4.92839e-09	activated cycling T cells
BLOC1S1	4.40354e-13	0.323668	0.39	0.117	5.227e-09	activated cycling T cells
HSD17B10	4.41697e-13	0.371401	0.442	0.146	5.24294e-09	activated cycling T cells
TAF9	4.50353e-13	0.371885	0.455	0.152	5.34568e-09	activated cycling T cells
GLO1	4.59104e-13	0.35529	0.364	0.106	5.44957e-09	activated cycling T cells
ATG3	4.85415e-13	0.421364	0.494	0.178	5.76187e-09	activated cycling T cells
NOB1	4.99706e-13	0.302989	0.377	0.109	5.93151e-09	activated cycling T cells
DCK	5.2688e-13	0.282078	0.286	0.07	6.25407e-09	activated cycling T cells
CD4	5.30901e-13	0.324147	0.312	0.08	6.3018e-09	activated cycling T cells
COX5B	5.54204e-13	0.567438	0.844	0.472	6.5784e-09	activated cycling T cells
HNRNPA1	5.86721e-13	0.529962	0.974	0.854	6.96438e-09	activated cycling T cells
XRCC6	5.89469e-13	0.562269	0.74	0.38	6.997e-09	activated cycling T cells
UFD1L	6.04565e-13	0.413776	0.519	0.193	7.17619e-09	activated cycling T cells
PPIB	6.09153e-13	0.632893	0.922	0.673	7.23065e-09	activated cycling T cells
C21orf33	6.12932e-13	0.394756	0.403	0.129	7.2755e-09	activated cycling T cells
RPS6KB2	6.23731e-13	0.349398	0.39	0.119	7.40369e-09	activated cycling T cells
SIRPG	6.7894e-13	0.251381	0.286	0.069	8.05902e-09	activated cycling T cells
LYPLA2	7.13932e-13	0.311125	0.39	0.117	8.47438e-09	activated cycling T cells
PSMD2	7.86048e-13	0.381022	0.442	0.147	9.33039e-09	activated cycling T cells
SEC13	7.87977e-13	0.42627	0.481	0.171	9.35329e-09	activated cycling T cells
C1orf123	8.41425e-13	0.315644	0.299	0.077	9.98772e-09	activated cycling T cells
UCHL5	9.00401e-13	0.36008	0.377	0.114	1.06878e-08	activated cycling T cells
FBL	9.92218e-13	0.44112	0.558	0.222	1.17776e-08	activated cycling T cells
METTL5	1.08127e-12	0.309244	0.351	0.1	1.28346e-08	activated cycling T cells
GHITM	1.16192e-12	0.491728	0.636	0.288	1.3792e-08	activated cycling T cells
CDC25B	1.23781e-12	0.489452	0.597	0.247	1.46928e-08	activated cycling T cells
HIST1H2BB	1.24676e-12	0.253564	0.143	0.021	1.4799e-08	activated cycling T cells
THYN1	1.28313e-12	0.329707	0.377	0.114	1.52307e-08	activated cycling T cells
CUEDC2	1.35879e-12	0.3457	0.338	0.096	1.61288e-08	activated cycling T cells
ARHGDIB1	1.4324e-12	0.54201	0.987	0.965	1.70026e-08	activated cycling T cells
HCFC1R1	1.49846e-12	0.298217	0.325	0.089	1.77867e-08	activated cycling T cells
AP1S1	1.59368e-12	0.251036	0.221	0.046	1.8917e-08	activated cycling T cells
SNRPA	1.72909e-12	0.495256	0.545	0.222	2.05243e-08	activated cycling T cells
MRPS2	1.74826e-12	0.295699	0.312	0.084	2.07519e-08	activated cycling T cells
TOR1A	1.80761e-12	0.310578	0.26	0.062	2.14564e-08	activated cycling T cells
PRELID1	1.81e-12	0.495997	0.468	0.174	2.14847e-08	activated cycling T cells
HSPBP1	2.07153e-12	0.257068	0.234	0.052	2.45891e-08	activated cycling T cells
MRPS18A	2.12495e-12	0.277231	0.273	0.067	2.52231e-08	activated cycling T cells
ARPC2	2.32511e-12	0.545146	0.961	0.859	2.75991e-08	activated cycling T cells
SAMM50	2.33135e-12	0.288677	0.299	0.078	2.76731e-08	activated cycling T cells
NELFE	2.43288e-12	0.325176	0.377	0.115	2.88783e-08	activated cycling T cells
HTATSF1	2.61753e-12	0.307376	0.325	0.09	3.10701e-08	activated cycling T cells
CLNS1A	2.62953e-12	0.340469	0.442	0.149	3.12125e-08	activated cycling T cells
HIST1H1C	2.63456e-12	0.928218	0.597	0.286	3.12722e-08	activated cycling T cells
SF3A3	2.64973e-12	0.357935	0.429	0.143	3.14523e-08	activated cycling T cells
TOMM22	2.78504e-12	0.481242	0.519	0.208	3.30584e-08	activated cycling T cells
SNRPA1	2.84188e-12	0.38702	0.481	0.174	3.37332e-08	activated cycling T cells
GMFG1	2.99527e-12	0.628084	0.857	0.518	3.55539e-08	activated cycling T cells
NDUFA8	3.06624e-12	0.274987	0.299	0.079	3.63962e-08	activated cycling T cells
PGD	3.22901e-12	0.301342	0.351	0.102	3.83283e-08	activated cycling T cells
NDUFS5	3.27149e-12	0.565268	0.727	0.369	3.88326e-08	activated cycling T cells
MDH2	3.41117e-12	0.486863	0.688	0.33	4.04906e-08	activated cycling T cells
TMEM256	3.79553e-12	0.329331	0.39	0.123	4.50529e-08	activated cycling T cells
CSTB	3.85972e-12	0.434132	0.688	0.306	4.58148e-08	activated cycling T cells
C8orf59	3.94674e-12	0.407547	0.506	0.194	4.68478e-08	activated cycling T cells
TMEM208	4.68098e-12	0.323558	0.338	0.098	5.55632e-08	activated cycling T cells
NMI	4.97074e-12	0.332795	0.325	0.093	5.90026e-08	activated cycling T cells
ARL6IP1	4.99323e-12	0.333913	0.338	0.098	5.92696e-08	activated cycling T cells
SSBP1	5.61595e-12	0.464672	0.584	0.256	6.66613e-08	activated cycling T cells
RGS10	5.93296e-12	0.398329	0.481	0.177	7.04242e-08	activated cycling T cells
PPP2R4	6.01048e-12	0.271149	0.273	0.069	7.13444e-08	activated cycling T cells
FAM96A	6.4541e-12	0.369417	0.39	0.127	7.66102e-08	activated cycling T cells
COA6	7.16718e-12	0.276822	0.286	0.075	8.50744e-08	activated cycling T cells
C4orf27	7.59275e-12	0.25819	0.247	0.058	9.01259e-08	activated cycling T cells
PSMB101	7.61352e-12	0.547624	0.766	0.417	9.03725e-08	activated cycling T cells
COMTD1	7.98532e-12	0.28707	0.247	0.059	9.47858e-08	activated cycling T cells
KHDRBS1	8.07835e-12	0.273972	0.325	0.091	9.589e-08	activated cycling T cells
PFKP	8.88258e-12	0.299922	0.325	0.093	1.05436e-07	activated cycling T cells
DDOST	9.16541e-12	0.413922	0.584	0.242	1.08793e-07	activated cycling T cells
UCHL3	9.18713e-12	0.251268	0.26	0.064	1.09051e-07	activated cycling T cells
MRPS35	1.04257e-11	0.296131	0.39	0.124	1.23753e-07	activated cycling T cells
ARAF	1.05705e-11	0.262204	0.286	0.075	1.25471e-07	activated cycling T cells
GPI	1.06019e-11	0.555203	0.636	0.31	1.25845e-07	activated cycling T cells
PSMC6	1.19732e-11	0.275887	0.403	0.128	1.42122e-07	activated cycling T cells
ZNF593	1.21329e-11	0.28787	0.247	0.06	1.44017e-07	activated cycling T cells
DBNL	1.24335e-11	0.381165	0.519	0.2	1.47585e-07	activated cycling T cells
ACP1	1.2526e-11	0.379116	0.532	0.209	1.48684e-07	activated cycling T cells
LAMTOR2	1.28577e-11	0.363306	0.416	0.144	1.52621e-07	activated cycling T cells
TMEM109	1.29963e-11	0.39023	0.494	0.187	1.54266e-07	activated cycling T cells
RAD23A	1.37357e-11	0.456891	0.558	0.238	1.63042e-07	activated cycling T cells
ARPC3	1.39507e-11	0.525371	0.948	0.764	1.65594e-07	activated cycling T cells
C1orf43	1.47614e-11	0.33151	0.442	0.155	1.75218e-07	activated cycling T cells
RAB1B	1.70974e-11	0.352378	0.61	0.251	2.02946e-07	activated cycling T cells
PRMT1	1.77186e-11	0.424337	0.442	0.161	2.1032e-07	activated cycling T cells
RBBP4	1.87409e-11	0.417509	0.649	0.295	2.22454e-07	activated cycling T cells
TPM3	1.97475e-11	0.504478	0.974	0.862	2.34403e-07	activated cycling T cells
KLHDC3	2.03017e-11	0.303772	0.325	0.095	2.40982e-07	activated cycling T cells
HNRNPC	2.06631e-11	0.517243	0.831	0.486	2.45271e-07	activated cycling T cells
TAF15	2.21584e-11	0.528861	0.649	0.314	2.6302e-07	activated cycling T cells
RAB8A	2.43951e-11	0.393623	0.519	0.208	2.8957e-07	activated cycling T cells
ADK	2.53978e-11	0.276285	0.312	0.088	3.01471e-07	activated cycling T cells
C1orf131	2.5875e-11	0.261672	0.26	0.066	3.07136e-07	activated cycling T cells
NUP107	2.67394e-11	0.311505	0.299	0.083	3.17396e-07	activated cycling T cells
CYB5B	2.8033e-11	0.304141	0.338	0.102	3.32751e-07	activated cycling T cells
POLR2F	2.94222e-11	0.316629	0.442	0.156	3.49241e-07	activated cycling T cells
GUK1	2.96127e-11	0.468331	0.805	0.415	3.51503e-07	activated cycling T cells
ERAL1	3.05719e-11	0.266487	0.234	0.056	3.62889e-07	activated cycling T cells
NOLC1	3.20599e-11	0.29871	0.351	0.108	3.80551e-07	activated cycling T cells
ECHDC1	3.30126e-11	0.28381	0.325	0.095	3.91859e-07	activated cycling T cells
TRAPPC11	3.39219e-11	0.399595	0.753	0.366	4.02653e-07	activated cycling T cells
S100A10	4.27332e-11	0.63761	0.948	0.837	5.07244e-07	activated cycling T cells
CMC2	4.49e-11	0.292406	0.39	0.129	5.32963e-07	activated cycling T cells
PDIA4	4.584e-11	0.308568	0.403	0.135	5.44121e-07	activated cycling T cells
MALSU1	4.62802e-11	0.252696	0.273	0.072	5.49346e-07	activated cycling T cells
PTPLAD1	4.75726e-11	0.290738	0.312	0.091	5.64687e-07	activated cycling T cells
MRPS5	4.80414e-11	0.316642	0.39	0.129	5.70251e-07	activated cycling T cells
FXN	4.806e-11	0.262204	0.273	0.072	5.70473e-07	activated cycling T cells
UBE2J2	5.07139e-11	0.255067	0.273	0.073	6.01974e-07	activated cycling T cells
CCT2	5.19804e-11	0.521142	0.532	0.236	6.17007e-07	activated cycling T cells
ROMO1	6.5564e-11	0.368788	0.442	0.163	7.78244e-07	activated cycling T cells
ATXN10	7.44162e-11	0.332901	0.455	0.168	8.83321e-07	activated cycling T cells
MRPL47	7.51293e-11	0.286924	0.364	0.117	8.91784e-07	activated cycling T cells
CKLF	8.2232e-11	0.404828	0.403	0.145	9.76094e-07	activated cycling T cells
PHPT1	8.30932e-11	0.320973	0.416	0.146	9.86316e-07	activated cycling T cells
MANF	9.00546e-11	0.380861	0.312	0.096	1.06895e-06	activated cycling T cells
ENSA	9.30348e-11	0.333179	0.623	0.266	1.10432e-06	activated cycling T cells
PSMD6	9.39991e-11	0.349768	0.506	0.201	1.11577e-06	activated cycling T cells
TAF12	9.55738e-11	0.305831	0.312	0.094	1.13446e-06	activated cycling T cells
PDAP1	1.06455e-10	0.387203	0.506	0.207	1.26362e-06	activated cycling T cells
TAGLN2	1.11754e-10	0.549442	0.896	0.814	1.32652e-06	activated cycling T cells
NME1-NME2	1.16221e-10	0.277609	0.273	0.075	1.37955e-06	activated cycling T cells
FRG1	1.19349e-10	0.336407	0.429	0.156	1.41668e-06	activated cycling T cells
NDUFA4	1.23128e-10	0.547593	0.766	0.453	1.46153e-06	activated cycling T cells
NEDD8	1.34502e-10	0.382581	0.532	0.222	1.59653e-06	activated cycling T cells
GDI2	1.47444e-10	0.51767	0.623	0.312	1.75016e-06	activated cycling T cells
LMAN2	1.5481e-10	0.410673	0.597	0.275	1.8376e-06	activated cycling T cells
SOD1	1.59552e-10	0.477465	0.675	0.363	1.89388e-06	activated cycling T cells
VPS35	1.72267e-10	0.279234	0.364	0.118	2.0448e-06	activated cycling T cells
OLA1	1.75325e-10	0.282099	0.468	0.172	2.08111e-06	activated cycling T cells
SUGT1	1.8555e-10	0.280142	0.403	0.139	2.20247e-06	activated cycling T cells
CLPP	1.87811e-10	0.329099	0.429	0.157	2.22931e-06	activated cycling T cells
CNIH1	2.20002e-10	0.343139	0.377	0.131	2.61142e-06	activated cycling T cells
RAC23	2.36895e-10	0.519382	0.948	0.82	2.81194e-06	activated cycling T cells
MPC2	2.38788e-10	0.319223	0.455	0.173	2.83441e-06	activated cycling T cells
ELOVL1	2.41833e-10	0.296976	0.403	0.141	2.87055e-06	activated cycling T cells
NHP2L1	2.44141e-10	0.508576	0.61	0.318	2.89796e-06	activated cycling T cells
GADD45GIP1	2.55252e-10	0.317178	0.325	0.103	3.02984e-06	activated cycling T cells
OCIAD2	2.6187e-10	0.371401	0.468	0.188	3.10839e-06	activated cycling T cells
SUMO3	2.8638e-10	0.314511	0.481	0.187	3.39933e-06	activated cycling T cells
GUSB	2.86859e-10	0.282019	0.312	0.095	3.40502e-06	activated cycling T cells
CCDC109B	2.89319e-10	0.339105	0.338	0.109	3.43422e-06	activated cycling T cells
EIF4E2	2.97153e-10	0.349138	0.416	0.153	3.52721e-06	activated cycling T cells
TXN2	2.98053e-10	0.268854	0.39	0.133	3.53788e-06	activated cycling T cells
SF3B14	3.15812e-10	0.38302	0.571	0.255	3.74869e-06	activated cycling T cells
NCL	3.26995e-10	0.553694	0.909	0.665	3.88143e-06	activated cycling T cells
TMEM183A	3.40362e-10	0.264525	0.299	0.089	4.04009e-06	activated cycling T cells
ITPA	3.58949e-10	0.281832	0.338	0.109	4.26072e-06	activated cycling T cells
CNDP2	4.00736e-10	0.269478	0.351	0.115	4.75673e-06	activated cycling T cells
DDT	4.26918e-10	0.273047	0.377	0.128	5.06751e-06	activated cycling T cells
FUNDC2	4.92468e-10	0.323262	0.442	0.169	5.8456e-06	activated cycling T cells
TRNAU1AP	4.95519e-10	0.285015	0.273	0.079	5.88181e-06	activated cycling T cells
ZNHIT1	5.03516e-10	0.304781	0.494	0.196	5.97673e-06	activated cycling T cells
USP39	5.04858e-10	0.301461	0.299	0.092	5.99267e-06	activated cycling T cells
BAZ1B	5.20308e-10	0.327912	0.299	0.092	6.17605e-06	activated cycling T cells
CHCHD3	5.4035e-10	0.316415	0.325	0.104	6.41396e-06	activated cycling T cells
PPT1	5.68696e-10	0.257332	0.312	0.096	6.75043e-06	activated cycling T cells
BLVRA	5.68852e-10	0.259353	0.286	0.084	6.75227e-06	activated cycling T cells
RPS2	5.74366e-10	0.599635	0.935	0.866	6.81773e-06	activated cycling T cells
TAP11	5.90019e-10	0.4443	0.649	0.326	7.00352e-06	activated cycling T cells
DDB2	6.25976e-10	0.250349	0.221	0.056	7.43034e-06	activated cycling T cells
TMSB101	6.26586e-10	0.553711	1	0.999	7.43757e-06	activated cycling T cells
ALG5	6.57738e-10	0.250827	0.299	0.09	7.80735e-06	activated cycling T cells
POLR2G	6.68254e-10	0.325085	0.494	0.199	7.93218e-06	activated cycling T cells
POLR2K	7.37342e-10	0.31468	0.39	0.14	8.75225e-06	activated cycling T cells
COPZ1	7.97125e-10	0.341728	0.442	0.174	9.46187e-06	activated cycling T cells
PPP1R7	8.22069e-10	0.341523	0.468	0.187	9.75796e-06	activated cycling T cells
MRPS18B	8.37209e-10	0.280742	0.312	0.098	9.93767e-06	activated cycling T cells
HNRNPM	9.15115e-10	0.454362	0.688	0.359	1.08624e-05	activated cycling T cells
UBL7	9.19915e-10	0.291438	0.351	0.119	1.09194e-05	activated cycling T cells
HSPH1	9.77547e-10	0.349764	0.299	0.094	1.16035e-05	activated cycling T cells
SIT11	9.96517e-10	0.37284	0.403	0.152	1.18287e-05	activated cycling T cells
RER1	1.004e-09	0.323567	0.416	0.157	1.19175e-05	activated cycling T cells
TBCA	1.01556e-09	0.440636	0.532	0.244	1.20547e-05	activated cycling T cells
SLC35A4	1.1241e-09	0.258498	0.247	0.068	1.3343e-05	activated cycling T cells
DDX49	1.18251e-09	0.260084	0.247	0.068	1.40364e-05	activated cycling T cells
EMC4	1.24042e-09	0.317314	0.455	0.181	1.47238e-05	activated cycling T cells
XPO1	1.28499e-09	0.317639	0.351	0.12	1.52528e-05	activated cycling T cells
PCNP	1.32852e-09	0.314319	0.506	0.211	1.57696e-05	activated cycling T cells
TRMT112	1.48926e-09	0.465605	0.558	0.269	1.76775e-05	activated cycling T cells
SLMO2	1.49385e-09	0.26045	0.338	0.112	1.7732e-05	activated cycling T cells
PSMD4	1.54415e-09	0.380562	0.506	0.221	1.8329e-05	activated cycling T cells
SEC61B	1.60992e-09	0.440499	0.688	0.379	1.91097e-05	activated cycling T cells
PRDX6	1.69916e-09	0.339648	0.545	0.239	2.0169e-05	activated cycling T cells
SNX5	1.7933e-09	0.271566	0.364	0.126	2.12865e-05	activated cycling T cells
SF3B5	1.82993e-09	0.449008	0.649	0.351	2.17213e-05	activated cycling T cells
BRK1	1.95788e-09	0.376874	0.662	0.33	2.32401e-05	activated cycling T cells
RTCB	1.98285e-09	0.327801	0.312	0.104	2.35364e-05	activated cycling T cells
ITGAE	2.06317e-09	0.265847	0.273	0.081	2.44899e-05	activated cycling T cells
ATP5G2	2.14101e-09	0.419262	0.948	0.776	2.54138e-05	activated cycling T cells
H2AFJ	2.15564e-09	0.353736	0.351	0.124	2.55874e-05	activated cycling T cells
VMA21	2.40544e-09	0.250311	0.299	0.094	2.85526e-05	activated cycling T cells
HNRNPL	2.41577e-09	0.262721	0.312	0.101	2.86752e-05	activated cycling T cells
COPE	2.47565e-09	0.329107	0.429	0.169	2.9386e-05	activated cycling T cells
RHEB	2.65635e-09	0.284158	0.338	0.116	3.15309e-05	activated cycling T cells
SNRNP70	2.70826e-09	0.311053	0.377	0.136	3.2147e-05	activated cycling T cells
GTF2A2	3.26711e-09	0.344752	0.481	0.206	3.87806e-05	activated cycling T cells
OSTF1	3.31728e-09	0.468639	0.571	0.276	3.93761e-05	activated cycling T cells
COMT	3.5101e-09	0.260667	0.299	0.096	4.16648e-05	activated cycling T cells
UBA1	4.00726e-09	0.268475	0.338	0.116	4.75662e-05	activated cycling T cells
NELFCD	4.05112e-09	0.359564	0.416	0.165	4.80868e-05	activated cycling T cells
RPN2	4.10988e-09	0.411558	0.61	0.311	4.87843e-05	activated cycling T cells
HDDC2	4.12634e-09	0.265411	0.377	0.137	4.89797e-05	activated cycling T cells
APEX1	4.2453e-09	0.326882	0.442	0.177	5.03917e-05	activated cycling T cells
ATP6V0B	4.72596e-09	0.339895	0.532	0.24	5.60971e-05	activated cycling T cells
NOSIP	4.79505e-09	0.460633	0.481	0.218	5.69172e-05	activated cycling T cells
COMMD8	4.86234e-09	0.256564	0.299	0.097	5.7716e-05	activated cycling T cells
SRP54	5.50472e-09	0.29652	0.312	0.106	6.53411e-05	activated cycling T cells
CTSH	5.74361e-09	0.30668	0.182	0.044	6.81766e-05	activated cycling T cells
S100A111	5.83372e-09	0.682776	0.688	0.444	6.92462e-05	activated cycling T cells
FAM96B	5.84493e-09	0.335978	0.545	0.246	6.93793e-05	activated cycling T cells
SEC11C	6.05885e-09	0.338692	0.442	0.181	7.19186e-05	activated cycling T cells
GSDMD	6.84319e-09	0.283605	0.39	0.147	8.12286e-05	activated cycling T cells
HADHA	6.99511e-09	0.318017	0.584	0.27	8.30319e-05	activated cycling T cells
SF3A2	7.09498e-09	0.331763	0.532	0.241	8.42174e-05	activated cycling T cells
PLEKHJ1	7.19674e-09	0.254887	0.39	0.145	8.54253e-05	activated cycling T cells
U2AF2	7.79541e-09	0.325167	0.403	0.158	9.25315e-05	activated cycling T cells
APOBEC3C	7.79753e-09	0.323288	0.494	0.215	9.25566e-05	activated cycling T cells
LYPLA1	7.88692e-09	0.271321	0.312	0.106	9.36177e-05	activated cycling T cells
CHMP2A	8.18098e-09	0.33028	0.442	0.185	9.71082e-05	activated cycling T cells
PPP2R3C	8.25404e-09	0.266802	0.299	0.099	9.79754e-05	activated cycling T cells
JTB	8.68488e-09	0.320561	0.519	0.23	0.00010309	activated cycling T cells
RHOG	8.79182e-09	0.360976	0.688	0.348	0.000104359	activated cycling T cells
ADH5	8.82013e-09	0.339894	0.442	0.186	0.000104695	activated cycling T cells
TECR	8.83222e-09	0.419195	0.558	0.28	0.000104838	activated cycling T cells
ARPP19	9.95097e-09	0.252727	0.299	0.099	0.000118118	activated cycling T cells
FERMT3	1.09741e-08	0.363374	0.455	0.198	0.000130263	activated cycling T cells
SNRPD2	1.1586e-08	0.453449	0.844	0.541	0.000137526	activated cycling T cells
ITM2A	1.16729e-08	0.527107	0.623	0.35	0.000138558	activated cycling T cells
AIP	1.18202e-08	0.321845	0.519	0.234	0.000140306	activated cycling T cells
RBM8A	1.27143e-08	0.399002	0.636	0.342	0.000150919	activated cycling T cells
IDH3G	1.59241e-08	0.293278	0.39	0.153	0.00018902	activated cycling T cells
HLA-DRA1	1.71939e-08	0.675453	0.701	0.441	0.000204092	activated cycling T cells
MRPS7	1.77346e-08	0.334989	0.351	0.135	0.000210509	activated cycling T cells
NUCB2	1.79077e-08	0.421835	0.364	0.142	0.000212565	activated cycling T cells
OSTC	1.84678e-08	0.346421	0.429	0.181	0.000219213	activated cycling T cells
SLC9A3R11	1.91042e-08	0.462312	0.779	0.463	0.000226767	activated cycling T cells
IAH1	1.97261e-08	0.31641	0.312	0.11	0.000234148	activated cycling T cells
NUP50	2.26977e-08	0.279234	0.338	0.123	0.000269422	activated cycling T cells
CDC5L	2.28748e-08	0.292253	0.403	0.159	0.000271524	activated cycling T cells
SDHB	2.31568e-08	0.279569	0.364	0.139	0.000274872	activated cycling T cells
ATPIF1	2.43692e-08	0.43659	0.649	0.361	0.000289262	activated cycling T cells
DCTN2	2.45154e-08	0.304867	0.403	0.164	0.000290997	activated cycling T cells
SRSF1	2.46333e-08	0.320248	0.364	0.139	0.000292398	activated cycling T cells
GBP1	2.48894e-08	0.410501	0.455	0.205	0.000295438	activated cycling T cells
MCRS1	2.53305e-08	0.262721	0.299	0.103	0.000300673	activated cycling T cells
DARS	2.67033e-08	0.284493	0.351	0.132	0.000316968	activated cycling T cells
AP1M1	2.7582e-08	0.308218	0.39	0.157	0.000327398	activated cycling T cells
HSPA4	2.90079e-08	0.308218	0.377	0.147	0.000344324	activated cycling T cells
CALR	3.06207e-08	0.715203	0.831	0.651	0.000363468	activated cycling T cells
SMC6	3.15278e-08	0.253663	0.26	0.082	0.000374235	activated cycling T cells
TIPRL	3.1604e-08	0.277994	0.338	0.125	0.00037514	activated cycling T cells
PSMD12	3.1941e-08	0.250041	0.312	0.109	0.00037914	activated cycling T cells
SNRPB2	3.37191e-08	0.352199	0.429	0.19	0.000400246	activated cycling T cells
NDUFS2	3.55913e-08	0.273193	0.364	0.14	0.000422469	activated cycling T cells
RAB27A	4.10632e-08	0.323906	0.403	0.167	0.00048742	activated cycling T cells
SRSF4	4.14266e-08	0.291542	0.403	0.163	0.000491733	activated cycling T cells
SDHC	4.21065e-08	0.342454	0.429	0.183	0.000499805	activated cycling T cells
LRRFIP1	4.35937e-08	0.412492	0.701	0.374	0.000517458	activated cycling T cells
DCXR	4.36556e-08	0.379159	0.351	0.144	0.000518192	activated cycling T cells
PFDN2	4.48051e-08	0.25359	0.403	0.161	0.000531837	activated cycling T cells
SEC61G	4.48642e-08	0.342746	0.545	0.264	0.000532538	activated cycling T cells
HLA-DRB51	4.53076e-08	0.511803	0.636	0.352	0.000537801	activated cycling T cells
PSMD7	4.83611e-08	0.392239	0.519	0.259	0.000574046	activated cycling T cells
CYCS	4.99272e-08	0.363797	0.597	0.309	0.000592636	activated cycling T cells
LY6E	5.3653e-08	0.484569	0.87	0.679	0.000636861	activated cycling T cells
UBE2L61	5.37095e-08	0.350488	0.623	0.321	0.000637532	activated cycling T cells
EIF3K	5.63815e-08	0.389784	0.922	0.644	0.000669248	activated cycling T cells
CCDC124	6.13884e-08	0.299379	0.403	0.169	0.00072868	activated cycling T cells
NOL7	6.31253e-08	0.295523	0.506	0.232	0.000749297	activated cycling T cells
TBCB	6.68026e-08	0.306861	0.571	0.28	0.000792947	activated cycling T cells
RASGRP2	6.82803e-08	0.398528	0.364	0.151	0.000810487	activated cycling T cells
USP14	7.11165e-08	0.277499	0.325	0.121	0.000844153	activated cycling T cells
PSMB4	7.9895e-08	0.287976	0.377	0.152	0.000948353	activated cycling T cells
GLIPR2	8.05277e-08	0.317932	0.455	0.205	0.000955864	activated cycling T cells
SUMO1	8.12263e-08	0.380064	0.506	0.254	0.000964156	activated cycling T cells
MESDC2	8.53469e-08	0.27026	0.351	0.135	0.00101307	activated cycling T cells
VDAC2	8.98631e-08	0.394811	0.506	0.259	0.00106668	activated cycling T cells
PPP1CC	9.06887e-08	0.327021	0.416	0.181	0.00107648	activated cycling T cells
AATF	9.37931e-08	0.308841	0.494	0.229	0.00111332	activated cycling T cells
KPNB1	9.58709e-08	0.386714	0.571	0.299	0.00113799	activated cycling T cells
EPRS	1.06599e-07	0.287049	0.39	0.162	0.00126533	activated cycling T cells
HMOX2	1.14293e-07	0.27139	0.455	0.201	0.00135666	activated cycling T cells
NAA38	1.21699e-07	0.31937	0.429	0.188	0.00144457	activated cycling T cells
TUBA4A	1.23266e-07	0.442581	0.532	0.285	0.00146316	activated cycling T cells
EID1	1.3986e-07	0.361102	0.701	0.398	0.00166014	activated cycling T cells
CAPZA1	1.47172e-07	0.343387	0.571	0.286	0.00174693	activated cycling T cells
C11orf58	1.55068e-07	0.326717	0.623	0.326	0.00184066	activated cycling T cells
SSR3	1.58724e-07	0.319735	0.455	0.208	0.00188405	activated cycling T cells
PSMC1	1.59788e-07	0.287725	0.364	0.149	0.00189668	activated cycling T cells
HNRNPU	1.6364e-07	0.569488	0.61	0.392	0.00194241	activated cycling T cells
SYNCRIP	1.63719e-07	0.361615	0.403	0.176	0.00194334	activated cycling T cells
TRA2B	1.69503e-07	0.301396	0.636	0.327	0.002012	activated cycling T cells
PSMF1	1.7016e-07	0.306565	0.481	0.226	0.0020198	activated cycling T cells
LIME1	1.71823e-07	0.348342	0.506	0.247	0.00203954	activated cycling T cells
HLA-DMA1	1.72015e-07	0.316635	0.338	0.133	0.00204181	activated cycling T cells
DNAJB11	1.72315e-07	0.286444	0.312	0.119	0.00204538	activated cycling T cells
BCCIP	1.96228e-07	0.276377	0.338	0.133	0.00232923	activated cycling T cells
INO80E	2.19384e-07	0.314013	0.403	0.176	0.00260409	activated cycling T cells
NDUFA1	2.20611e-07	0.346124	0.61	0.337	0.00261865	activated cycling T cells
HNRNPK	2.29897e-07	0.41454	0.831	0.576	0.00272888	activated cycling T cells
CCDC85B	2.30837e-07	0.292977	0.286	0.104	0.00274003	activated cycling T cells
LGALS11	2.50865e-07	0.852626	0.701	0.506	0.00297776	activated cycling T cells
RPS4Y1	2.87479e-07	0.406117	0.273	0.096	0.00341237	activated cycling T cells
CAPRIN1	3.03943e-07	0.297642	0.416	0.185	0.0036078	activated cycling T cells
FAM49B	3.33225e-07	0.288939	0.584	0.296	0.00395538	activated cycling T cells
NDUFV1	3.3517e-07	0.282489	0.519	0.25	0.00397847	activated cycling T cells
PTPN7	3.44252e-07	0.285745	0.429	0.192	0.00408627	activated cycling T cells
RBM3	3.45212e-07	0.383689	0.844	0.602	0.00409767	activated cycling T cells
MRPL41	3.5173e-07	0.285851	0.494	0.238	0.00417504	activated cycling T cells
NAPA	3.55036e-07	0.274099	0.494	0.234	0.00421428	activated cycling T cells
TRAT1	3.62269e-07	0.292689	0.299	0.113	0.00430013	activated cycling T cells
MAP4K1	3.67803e-07	0.268924	0.416	0.182	0.00436582	activated cycling T cells
SRRT	3.7827e-07	0.287615	0.468	0.214	0.00449006	activated cycling T cells
C17orf62	3.89147e-07	0.260302	0.364	0.151	0.00461918	activated cycling T cells
RPA2	4.18701e-07	0.281563	0.39	0.17	0.00496998	activated cycling T cells
DBF4	4.28815e-07	0.260594	0.39	0.166	0.00509003	activated cycling T cells
BTF3	4.42668e-07	0.358709	0.922	0.878	0.00525447	activated cycling T cells
TPR	4.44964e-07	0.299845	0.701	0.373	0.00528172	activated cycling T cells
SYNC	4.71002e-07	0.297374	0.312	0.124	0.00559079	activated cycling T cells
CHD4	5.43143e-07	0.266963	0.364	0.15	0.00644711	activated cycling T cells
BST2	6.27702e-07	0.326508	0.558	0.293	0.00745082	activated cycling T cells
EWSR1	6.91379e-07	0.301717	0.675	0.377	0.00820666	activated cycling T cells
C19orf43	9.26657e-07	0.31115	0.429	0.206	0.0109994	activated cycling T cells
SHKBP1	9.53546e-07	0.264956	0.442	0.206	0.0113186	activated cycling T cells
PPIG	9.73228e-07	0.304165	0.506	0.252	0.0115522	activated cycling T cells
PPP2R1A	1.02578e-06	0.269579	0.506	0.25	0.012176	activated cycling T cells
KDELR1	1.06116e-06	0.294525	0.403	0.182	0.0125959	activated cycling T cells
RPSA	1.11754e-06	0.367667	0.987	0.947	0.0132651	activated cycling T cells
SEPW1	1.21861e-06	0.319191	0.61	0.341	0.0144649	activated cycling T cells
SEC11A	1.26115e-06	0.281948	0.494	0.245	0.0149699	activated cycling T cells
EIF3L	1.28255e-06	0.32473	0.727	0.448	0.0152239	activated cycling T cells
PYCARD	1.28903e-06	0.270228	0.494	0.244	0.0153008	activated cycling T cells
PRDX51	1.35705e-06	0.31022	0.532	0.276	0.0161082	activated cycling T cells
GABARAPL2	1.44441e-06	0.25799	0.468	0.226	0.0171452	activated cycling T cells
NDUFB7	1.50365e-06	0.263706	0.558	0.289	0.0178484	activated cycling T cells
EIF4G1	1.56473e-06	0.28727	0.351	0.151	0.0185734	activated cycling T cells
PCBP1	1.57203e-06	0.272997	0.351	0.153	0.01866	activated cycling T cells
MRPS21	1.73426e-06	0.29314	0.468	0.227	0.0205856	activated cycling T cells
MFNG	1.81482e-06	0.257748	0.39	0.177	0.0215419	activated cycling T cells
RHOA	2.07806e-06	0.302055	0.948	0.84	0.0246666	activated cycling T cells
THRAP3	2.19381e-06	0.303208	0.623	0.35	0.0260406	activated cycling T cells
POLR2I	2.65057e-06	0.256517	0.377	0.17	0.0314622	activated cycling T cells
ESYT1	2.7854e-06	0.263209	0.299	0.122	0.0330627	activated cycling T cells
PLP2	2.87624e-06	0.36232	0.338	0.153	0.034141	activated cycling T cells
GLRX	3.15772e-06	0.251966	0.39	0.179	0.0374821	activated cycling T cells
CDC37	3.34251e-06	0.286845	0.727	0.42	0.0396756	activated cycling T cells
EIF1	0	1.00789	0.999	0.965	0	memory-like precursor T cells
PIK3R1	1.06608e-152	0.784035	0.635	0.285	1.26544e-148	memory-like precursor T cells
IRF1	1.81887e-135	0.822697	0.87	0.65	2.159e-131	memory-like precursor T cells
HSPA5	3.63098e-128	0.790602	0.825	0.583	4.30998e-124	memory-like precursor T cells
TNFAIP3	1.34348e-117	0.876455	0.775	0.492	1.59471e-113	memory-like precursor T cells
PMAIP1	1.70402e-115	0.716437	0.417	0.142	2.02268e-111	memory-like precursor T cells
SBDS	5.61513e-112	0.580015	0.547	0.248	6.66516e-108	memory-like precursor T cells
RBM39	5.95636e-107	0.582202	0.856	0.633	7.0702e-103	memory-like precursor T cells
FTH1	1.4864e-106	0.554554	0.995	0.977	1.76436e-102	memory-like precursor T cells
H3F3B	2.79373e-95	0.511926	0.99	0.953	3.31616e-91	memory-like precursor T cells
UBC	2.10185e-93	0.456771	0.999	0.984	2.4949e-89	memory-like precursor T cells
PER1	1.08867e-90	0.318573	0.243	0.052	1.29226e-86	memory-like precursor T cells
CXCR4	1.6515e-88	0.593501	0.516	0.251	1.96034e-84	memory-like precursor T cells
ATG2A	2.35896e-86	0.424802	0.328	0.105	2.80008e-82	memory-like precursor T cells
FAM46C	4.68349e-86	0.433965	0.376	0.137	5.5593e-82	memory-like precursor T cells
BTG3	1.82046e-85	0.345429	0.289	0.081	2.16089e-81	memory-like precursor T cells
BCLAF1	2.16638e-85	0.54726	0.64	0.386	2.5715e-81	memory-like precursor T cells
ENC1	2.08376e-83	0.380804	0.302	0.09	2.47343e-79	memory-like precursor T cells
NR4A2	3.11957e-79	0.589777	0.489	0.24	3.70293e-75	memory-like precursor T cells
ZNF331	6.32644e-71	0.386608	0.276	0.087	7.50949e-67	memory-like precursor T cells
DNAJB6	4.34138e-70	0.424037	0.479	0.243	5.15322e-66	memory-like precursor T cells
TSC22D3	4.29954e-67	0.570129	0.76	0.573	5.10356e-63	memory-like precursor T cells
DDX6	5.84287e-64	0.475982	0.621	0.397	6.93548e-60	memory-like precursor T cells
PDE4D	7.71081e-61	0.351177	0.307	0.119	9.15273e-57	memory-like precursor T cells
TSPYL2	1.27633e-59	0.555546	0.414	0.205	1.515e-55	memory-like precursor T cells
TMEM2	6.95427e-58	0.394673	0.355	0.159	8.25472e-54	memory-like precursor T cells
CD691	8.0204e-58	0.506803	0.652	0.449	9.52022e-54	memory-like precursor T cells
MAPK1IP1L	2.69918e-55	0.37917	0.432	0.229	3.20392e-51	memory-like precursor T cells
EML4	5.94179e-53	0.462801	0.578	0.368	7.0529e-49	memory-like precursor T cells
YPEL5	2.83004e-52	0.381574	0.429	0.231	3.35926e-48	memory-like precursor T cells
ETF1	7.41058e-52	0.282139	0.294	0.12	8.79636e-48	memory-like precursor T cells
CENPC	1.71629e-51	0.318543	0.365	0.173	2.03723e-47	memory-like precursor T cells
RNMT	6.46241e-51	0.329445	0.36	0.172	7.67088e-47	memory-like precursor T cells
PRRC2C	1.37567e-50	0.443771	0.728	0.571	1.63292e-46	memory-like precursor T cells
SRSF5	2.61609e-50	0.429217	0.715	0.562	3.1053e-46	memory-like precursor T cells
KMT2E	2.90588e-50	0.393782	0.651	0.454	3.44927e-46	memory-like precursor T cells
REL	2.51556e-49	0.395872	0.501	0.298	2.98597e-45	memory-like precursor T cells
ISCA1	1.12478e-48	0.276409	0.293	0.124	1.33511e-44	memory-like precursor T cells
KLF6	1.24487e-46	0.447103	0.889	0.782	1.47766e-42	memory-like precursor T cells
ZBTB1	2.17521e-46	0.306306	0.334	0.158	2.58198e-42	memory-like precursor T cells
CCNL1	6.7999e-46	0.423147	0.61	0.424	8.07148e-42	memory-like precursor T cells
SF1	1.66536e-45	0.385885	0.614	0.438	1.97678e-41	memory-like precursor T cells
CIRBP	2.48904e-44	0.379349	0.743	0.607	2.95449e-40	memory-like precursor T cells
ZNF394	4.11253e-43	0.29788	0.329	0.161	4.88157e-39	memory-like precursor T cells
ZC3H15	1.77542e-42	0.30935	0.447	0.265	2.10742e-38	memory-like precursor T cells
RPL15	2.67098e-41	0.287343	0.999	0.99	3.17046e-37	memory-like precursor T cells
ZFP36	9.17179e-41	0.392636	0.791	0.64	1.08869e-36	memory-like precursor T cells
PRPF4B	9.98053e-40	0.352709	0.463	0.289	1.18469e-35	memory-like precursor T cells
JUN	1.15812e-39	0.430631	0.915	0.797	1.37468e-35	memory-like precursor T cells
CYTIP	3.80959e-39	0.370812	0.487	0.315	4.52198e-35	memory-like precursor T cells
MT-CO3	5.62313e-38	0.294387	0.999	0.997	6.67466e-34	memory-like precursor T cells
RPL13A	7.51518e-38	0.291264	0.994	0.991	8.92051e-34	memory-like precursor T cells
DDX24	3.71614e-37	0.352411	0.622	0.456	4.41105e-33	memory-like precursor T cells
DDX21	7.14365e-37	0.318012	0.382	0.219	8.47952e-33	memory-like precursor T cells
EEF1A1	1.4132e-36	0.275371	1	1	1.67746e-32	memory-like precursor T cells
LEPROTL1	4.01267e-36	0.306257	0.396	0.232	4.76304e-32	memory-like precursor T cells
RPL9	6.74747e-36	0.290715	0.993	0.968	8.00925e-32	memory-like precursor T cells
SELK	1.10232e-35	0.306615	0.405	0.246	1.30846e-31	memory-like precursor T cells
NFKBIZ	1.1319e-35	0.290291	0.274	0.131	1.34357e-31	memory-like precursor T cells
RNF19A	1.83829e-35	0.292968	0.366	0.204	2.18205e-31	memory-like precursor T cells
DBF41	3.40221e-35	0.254335	0.27	0.131	4.03843e-31	memory-like precursor T cells
TPT1	3.81863e-35	0.263954	1	1	4.53271e-31	memory-like precursor T cells
RIOK3	7.39297e-35	0.312467	0.4	0.242	8.77546e-31	memory-like precursor T cells
RSRC2	2.40823e-34	0.296468	0.4	0.241	2.85857e-30	memory-like precursor T cells
ELF1	5.71413e-34	0.329875	0.528	0.368	6.78267e-30	memory-like precursor T cells
SF3B1	6.45901e-34	0.343255	0.634	0.487	7.66685e-30	memory-like precursor T cells
IDI1	1.60678e-33	0.252484	0.299	0.155	1.90725e-29	memory-like precursor T cells
NFKBIA	1.70023e-33	0.282523	0.353	0.196	2.01818e-29	memory-like precursor T cells
CCNH	3.34897e-33	0.327015	0.487	0.32	3.97522e-29	memory-like precursor T cells
STK17B	7.58227e-32	0.300213	0.504	0.341	9.00016e-28	memory-like precursor T cells
PPP1R15A	1.14879e-31	0.35616	0.551	0.395	1.36361e-27	memory-like precursor T cells
USP15	4.64816e-31	0.285346	0.506	0.343	5.51737e-27	memory-like precursor T cells
TMEM66	7.32265e-31	0.281145	0.87	0.767	8.69198e-27	memory-like precursor T cells
HSPA9	2.50887e-30	0.271259	0.424	0.269	2.97803e-26	memory-like precursor T cells
HNRNPH3	5.3147e-30	0.258617	0.388	0.24	6.30854e-26	memory-like precursor T cells
SRRM1	6.63524e-30	0.316754	0.596	0.455	7.87603e-26	memory-like precursor T cells
SRSF7	9.41012e-30	0.3158	0.666	0.532	1.11698e-25	memory-like precursor T cells
EEF2	4.29809e-29	0.270174	0.975	0.94	5.10183e-25	memory-like precursor T cells
ZNF800	1.77474e-28	0.250879	0.336	0.198	2.10662e-24	memory-like precursor T cells
PNISR	3.43231e-28	0.320083	0.606	0.471	4.07415e-24	memory-like precursor T cells
EPC1	9.36611e-28	0.284819	0.532	0.391	1.11176e-23	memory-like precursor T cells
RPL4	5.76168e-26	0.272308	0.971	0.946	6.83911e-22	memory-like precursor T cells
HSP90AA11	8.33117e-26	0.285664	0.922	0.879	9.8891e-22	memory-like precursor T cells
ARF1	6.2161e-25	0.259897	0.615	0.488	7.37851e-21	memory-like precursor T cells
TAX1BP1	9.23759e-25	0.272623	0.501	0.368	1.0965e-20	memory-like precursor T cells
PNN	1.67015e-24	0.256748	0.426	0.286	1.98247e-20	memory-like precursor T cells
RBM31	3.00865e-24	0.278402	0.687	0.575	3.57127e-20	memory-like precursor T cells
NOP58	1.53814e-23	0.253638	0.373	0.246	1.82577e-19	memory-like precursor T cells
MORF4L1	3.11803e-23	0.255237	0.554	0.423	3.7011e-19	memory-like precursor T cells
MATR3	1.32576e-20	0.287123	0.587	0.481	1.57367e-16	memory-like precursor T cells
CSDE1	2.16294e-20	0.273328	0.532	0.419	2.56741e-16	memory-like precursor T cells
EIF5	3.82186e-20	0.258714	0.45	0.334	4.53655e-16	memory-like precursor T cells
RHOH	5.24813e-20	0.256796	0.379	0.265	6.22953e-16	memory-like precursor T cells
BZW1	1.33339e-19	0.27225	0.477	0.37	1.58273e-15	memory-like precursor T cells
SLC2A3	1.00247e-18	0.260812	0.4	0.284	1.18993e-14	memory-like precursor T cells
EZR	1.97116e-18	0.288157	0.554	0.458	2.33976e-14	memory-like precursor T cells
IFIT2	6.11653e-12	0.348767	0.135	0.076	7.26032e-08	memory-like precursor T cells
MTRNR2L12	4.83751e-302	2.63729	1	0.996	5.74213e-298	transitional T cells T1
MTRNR2L8	1.55799e-298	2.48345	1	0.974	1.84933e-294	transitional T cells T1
MTRNR2L2	8.36684e-280	2.46767	1	0.943	9.93144e-276	transitional T cells T1
MTRNR2L1	8.34323e-213	1.60963	0.914	0.43	9.90342e-209	transitional T cells T1
MTRNR2L10	2.7513e-35	0.415911	0.265	0.095	3.2658e-31	transitional T cells T1
FLNA	1.81934e-12	0.357691	0.792	0.703	2.15956e-08	transitional T cells T1
HIST1H1E1	9.80679e-09	0.401719	0.592	0.513	0.000116407	transitional T cells T1
PTPRC	1.24195e-121	1.07985	1	0.929	1.4742e-117	transitional T cells T2
RNF213	1.24665e-73	0.821507	0.841	0.582	1.47978e-69	transitional T cells T2
MACF1	5.15154e-61	0.810029	0.687	0.375	6.11488e-57	transitional T cells T2
AHNAK	2.21615e-60	0.727984	0.965	0.796	2.63056e-56	transitional T cells T2
SYNE2	4.8277e-54	0.803585	0.806	0.609	5.73048e-50	transitional T cells T2
HNRNPA2B11	1.12236e-46	0.612697	0.951	0.853	1.33224e-42	transitional T cells T2
SYNE1	1.99194e-46	0.746435	0.695	0.474	2.36443e-42	transitional T cells T2
SLFN5	1.72279e-44	0.694566	0.578	0.332	2.04496e-40	transitional T cells T2
FAM65B	8.91221e-41	0.642046	0.638	0.41	1.05788e-36	transitional T cells T2
ITGA4	2.96774e-39	0.665744	0.715	0.539	3.52271e-35	transitional T cells T2
UTRN	4.25428e-34	0.629208	0.594	0.379	5.04983e-30	transitional T cells T2
LCP1	4.88216e-32	0.509171	0.916	0.82	5.79512e-28	transitional T cells T2
AKAP13	1.19573e-30	0.526408	0.629	0.438	1.41933e-26	transitional T cells T2
ANKRD44	1.81769e-30	0.481529	0.475	0.263	2.1576e-26	transitional T cells T2
LNPEP	1.23204e-29	0.497531	0.468	0.25	1.46243e-25	transitional T cells T2
ZEB2	1.70132e-29	0.608241	0.66	0.478	2.01946e-25	transitional T cells T2
MT-CO1	3.07771e-29	0.371563	1	1	3.65324e-25	transitional T cells T2
IL10RA	4.34757e-29	0.528886	0.576	0.375	5.16057e-25	transitional T cells T2
KIAA1551	6.23398e-29	0.697053	0.603	0.438	7.39973e-25	transitional T cells T2
SMG1	3.4657e-28	0.51398	0.508	0.3	4.11379e-24	transitional T cells T2
TNFAIP31	9.19785e-28	0.541237	0.746	0.553	1.09178e-23	transitional T cells T2
ATP2B4	1.36286e-27	0.424745	0.433	0.226	1.61772e-23	transitional T cells T2
TGFBR3	1.91665e-27	0.551759	0.532	0.333	2.27506e-23	transitional T cells T2
MBNL1	3.23287e-27	0.476549	0.757	0.639	3.83742e-23	transitional T cells T2
DDX17	1.05424e-26	0.563396	0.581	0.41	1.25139e-22	transitional T cells T2
PRKCH	6.27456e-24	0.463617	0.592	0.42	7.4479e-20	transitional T cells T2
MYH9	5.07732e-23	0.459113	0.784	0.673	6.02677e-19	transitional T cells T2
CELF2	1.72925e-22	0.473354	0.534	0.36	2.05262e-18	transitional T cells T2
IQGAP1	3.0132e-22	0.485613	0.563	0.402	3.57667e-18	transitional T cells T2
MT-ATP6	1.38898e-21	0.33366	0.993	0.995	1.64872e-17	transitional T cells T2
FOS1	2.46731e-21	0.425528	0.903	0.768	2.9287e-17	transitional T cells T2
PRF12	3.37492e-21	0.406516	0.843	0.68	4.00603e-17	transitional T cells T2
STK38	1.57084e-20	0.44153	0.45	0.282	1.86459e-16	transitional T cells T2
ADAM10	1.87831e-20	0.352732	0.382	0.207	2.22955e-16	transitional T cells T2
TXNIP	4.31067e-20	0.424835	0.98	0.935	5.11677e-16	transitional T cells T2
AOAH	3.15515e-19	0.492831	0.561	0.42	3.74516e-15	transitional T cells T2
CEP78	5.14996e-19	0.398916	0.437	0.273	6.11301e-15	transitional T cells T2
IKZF3	5.34066e-19	0.40482	0.395	0.233	6.33936e-15	transitional T cells T2
DOCK8	8.75442e-19	0.357162	0.389	0.225	1.03915e-14	transitional T cells T2
FUS	3.15612e-18	0.431785	0.715	0.617	3.74631e-14	transitional T cells T2
ATM	4.52152e-18	0.429949	0.446	0.286	5.36704e-14	transitional T cells T2
DYNC1H1	4.80213e-18	0.388482	0.428	0.268	5.70013e-14	transitional T cells T2
TNRC6B	7.27895e-18	0.328071	0.386	0.219	8.64011e-14	transitional T cells T2
SPTAN1	1.14768e-17	0.388803	0.461	0.303	1.3623e-13	transitional T cells T2
SELPLG1	1.19743e-17	0.38167	0.53	0.376	1.42135e-13	transitional T cells T2
VPS13C	2.63064e-17	0.411853	0.417	0.266	3.12256e-13	transitional T cells T2
RABGAP1L	4.99003e-17	0.359169	0.444	0.283	5.92317e-13	transitional T cells T2
ARHGEF3	5.70286e-17	0.3297	0.364	0.211	6.76929e-13	transitional T cells T2
STK10	7.39072e-17	0.370227	0.455	0.297	8.77279e-13	transitional T cells T2
2023-06-01	7.64369e-17	0.418651	0.932	0.82	9.07307e-13	transitional T cells T2
TRANK1	7.68701e-17	0.315967	0.296	0.154	9.12448e-13	transitional T cells T2
FRYL	1.25506e-16	0.286516	0.287	0.147	1.48976e-12	transitional T cells T2
VCL	3.7606e-16	0.309655	0.256	0.126	4.46383e-12	transitional T cells T2
PARP15	6.2102e-16	0.272449	0.243	0.115	7.37151e-12	transitional T cells T2
NSD1	7.98841e-16	0.316337	0.322	0.179	9.48224e-12	transitional T cells T2
DOCK10	9.6884e-16	0.328752	0.325	0.182	1.15001e-11	transitional T cells T2
IFRD1	1.20482e-15	0.31839	0.325	0.182	1.43012e-11	transitional T cells T2
DDX5	1.79731e-15	0.284559	0.982	0.936	2.13341e-11	transitional T cells T2
PAG1	2.15994e-15	0.25673	0.241	0.116	2.56385e-11	transitional T cells T2
RORA	2.87607e-15	0.401327	0.472	0.331	3.4139e-11	transitional T cells T2
FLNA1	5.81945e-15	0.379434	0.788	0.705	6.90769e-11	transitional T cells T2
C1orf63	7.59634e-15	0.394802	0.609	0.501	9.01686e-11	transitional T cells T2
GLG1	1.21425e-14	0.334556	0.344	0.207	1.44132e-10	transitional T cells T2
SLFN12L	1.58796e-14	0.315907	0.302	0.17	1.88491e-10	transitional T cells T2
LPP	3.76167e-14	0.261715	0.243	0.122	4.4651e-10	transitional T cells T2
FOSB	6.18442e-14	0.310403	0.296	0.165	7.3409e-10	transitional T cells T2
MYO1F	7.48604e-14	0.356336	0.457	0.324	8.88593e-10	transitional T cells T2
PLEK2	9.22956e-14	0.365576	0.618	0.493	1.09555e-09	transitional T cells T2
HLA-E	1.52341e-13	0.250681	0.998	0.983	1.80829e-09	transitional T cells T2
CX3CR12	1.62337e-13	0.437465	0.486	0.355	1.92694e-09	transitional T cells T2
MT-ND5	2.86108e-13	0.272092	0.987	0.966	3.3961e-09	transitional T cells T2
ITGAL	3.96895e-13	0.32774	0.534	0.405	4.71114e-09	transitional T cells T2
NKTR	4.08232e-13	0.340469	0.426	0.294	4.84572e-09	transitional T cells T2
THEMIS	4.09903e-13	0.342282	0.377	0.242	4.86555e-09	transitional T cells T2
CEP350	5.21356e-13	0.30248	0.272	0.151	6.1885e-09	transitional T cells T2
SLC38A2	6.28587e-13	0.280301	0.23	0.118	7.46133e-09	transitional T cells T2
GBP5	8.07269e-13	0.484975	0.497	0.389	9.58229e-09	transitional T cells T2
NCKAP1L	1.02938e-12	0.319916	0.329	0.205	1.22187e-08	transitional T cells T2
RBM25	1.22702e-12	0.334257	0.523	0.41	1.45647e-08	transitional T cells T2
ZNF638	1.51233e-12	0.255967	0.302	0.176	1.79513e-08	transitional T cells T2
KLF61	2.25257e-12	0.304224	0.874	0.805	2.6738e-08	transitional T cells T2
SETX	2.4514e-12	0.312064	0.318	0.195	2.90981e-08	transitional T cells T2
NIPBL	1.87689e-11	0.294583	0.413	0.293	2.22787e-07	transitional T cells T2
TLN1	2.84383e-11	0.347267	0.417	0.303	3.37563e-07	transitional T cells T2
MYCBP2	3.14124e-11	0.271678	0.313	0.194	3.72865e-07	transitional T cells T2
PPP2R5C	7.79993e-11	0.372561	0.501	0.408	9.25851e-07	transitional T cells T2
ZC3HAV1	8.50399e-11	0.322016	0.43	0.317	1.00942e-06	transitional T cells T2
ZBTB38	9.05492e-11	0.327703	0.459	0.347	1.07482e-06	transitional T cells T2
RBL2	9.68353e-11	0.361762	0.448	0.35	1.14944e-06	transitional T cells T2
MBP	1.34054e-10	0.340945	0.391	0.283	1.59122e-06	transitional T cells T2
FYB	1.55302e-10	0.322373	0.698	0.642	1.84344e-06	transitional T cells T2
ARHGAP30	3.77363e-10	0.313985	0.45	0.342	4.4793e-06	transitional T cells T2
PTBP3	4.46749e-10	0.30422	0.362	0.251	5.30291e-06	transitional T cells T2
CD46	5.50266e-10	0.261397	0.309	0.201	6.53166e-06	transitional T cells T2
STAT1	8.32448e-10	0.358803	0.426	0.329	9.88116e-06	transitional T cells T2
STAT4	8.92208e-10	0.281021	0.342	0.233	1.05905e-05	transitional T cells T2
KMT2A	1.39546e-09	0.301716	0.325	0.218	1.65642e-05	transitional T cells T2
TPR1	1.45327e-09	0.311152	0.466	0.37	1.72503e-05	transitional T cells T2
AKNA	1.63687e-09	0.35597	0.461	0.365	1.94296e-05	transitional T cells T2
ASH1L	2.95015e-09	0.251064	0.294	0.191	3.50183e-05	transitional T cells T2
MSN	3.90485e-09	0.304405	0.662	0.627	4.63506e-05	transitional T cells T2
SLC38A1	4.01854e-09	0.340801	0.437	0.345	4.77001e-05	transitional T cells T2
MAPRE2	4.60049e-09	0.257226	0.391	0.281	5.46078e-05	transitional T cells T2
APBB1IP	7.67287e-09	0.310142	0.464	0.379	9.10769e-05	transitional T cells T2
APOL6	1.03868e-08	0.278912	0.382	0.284	0.000123292	transitional T cells T2
PARP8	1.10405e-08	0.308155	0.384	0.287	0.000131051	transitional T cells T2
BPTF	1.68457e-08	0.30863	0.355	0.262	0.000199958	transitional T cells T2
KLRG11	1.91349e-08	0.345255	0.479	0.397	0.000227131	transitional T cells T2
PRRC2C1	2.7054e-08	0.253863	0.645	0.612	0.000321131	transitional T cells T2
ITK	3.07299e-08	0.251144	0.353	0.253	0.000364764	transitional T cells T2
SAMHD1	4.26113e-08	0.327698	0.501	0.43	0.000505797	transitional T cells T2
SMCHD1	4.45596e-08	0.257364	0.386	0.286	0.000528923	transitional T cells T2
SPN	5.35607e-08	0.271433	0.415	0.325	0.000635766	transitional T cells T2
RNF149	6.34985e-08	0.251042	0.353	0.259	0.000753727	transitional T cells T2
KLRD11	9.83032e-08	0.295911	0.514	0.433	0.00116686	transitional T cells T2
TAGAP	1.00042e-07	0.293979	0.4	0.31	0.0011875	transitional T cells T2
GPR562	1.07229e-07	0.275327	0.424	0.33	0.0012728	transitional T cells T2
ATF7IP	1.08611e-07	0.272592	0.366	0.273	0.00128921	transitional T cells T2
ROCK1	1.24342e-07	0.268961	0.391	0.301	0.00147593	transitional T cells T2
CCNL11	1.30631e-07	0.277643	0.532	0.47	0.00155059	transitional T cells T2
N4BP2L2	1.68767e-07	0.255373	0.413	0.329	0.00200327	transitional T cells T2
ARID5B	1.78606e-07	0.25326	0.307	0.218	0.00212005	transitional T cells T2
PCM1	2.52574e-07	0.260013	0.355	0.263	0.00299805	transitional T cells T2
PPP1R12A	3.22272e-07	0.293305	0.437	0.364	0.00382537	transitional T cells T2
EIF4G2	4.55221e-07	0.337207	0.479	0.423	0.00540347	transitional T cells T2
CD47	6.09041e-07	0.280576	0.382	0.308	0.00722932	transitional T cells T2
NCOR1	7.18083e-07	0.260693	0.43	0.351	0.00852364	transitional T cells T2
CBLB	9.32312e-07	0.26207	0.362	0.282	0.0110665	transitional T cells T2
ACTR2	1.05665e-06	0.287543	0.483	0.429	0.0125425	transitional T cells T2
LBH	3.41056e-06	0.251684	0.453	0.382	0.0404833	transitional T cells T2
STK4	4.14297e-06	0.258149	0.517	0.478	0.0491771	transitional T cells T2
CCR7	1.06039e-282	1.07575	0.658	0.015	1.25868e-278	naive-like T cells
MAL	7.24668e-272	0.734855	0.539	0.009	8.60181e-268	naive-like T cells
NELL2	1.08806e-140	0.702373	0.487	0.019	1.29153e-136	naive-like T cells
RCAN3	1.85184e-108	0.483863	0.355	0.013	2.19813e-104	naive-like T cells
SPINT2	5.14209e-108	0.442941	0.368	0.014	6.10366e-104	naive-like T cells
ACTN1	8.81438e-98	0.355469	0.263	0.007	1.04627e-93	naive-like T cells
LTB	5.94426e-90	1.73541	0.908	0.146	7.05583e-86	naive-like T cells
TCF7	1.1043e-75	1.11562	0.711	0.093	1.31081e-71	naive-like T cells
TRABD2A	9.34965e-69	0.365896	0.237	0.009	1.1098e-64	naive-like T cells
LEF1	3.95773e-65	0.639142	0.461	0.042	4.69782e-61	naive-like T cells
MYC	3.23991e-57	0.416341	0.316	0.022	3.84577e-53	naive-like T cells
A1BG	7.46409e-57	0.519835	0.395	0.035	8.85988e-53	naive-like T cells
RPS4Y11	2.01861e-52	1.48961	0.592	0.091	2.39609e-48	naive-like T cells
RPL32	4.08199e-48	1.31245	1	0.999	4.84532e-44	naive-like T cells
RPS12	1.28533e-47	1.31942	1	1	1.52569e-43	naive-like T cells
RPS13	9.56399e-47	1.34214	1	0.998	1.13525e-42	naive-like T cells
RPS8	1.64328e-46	1.2313	1	0.999	1.95057e-42	naive-like T cells
AQP31	2.9469e-46	0.399274	0.316	0.027	3.49797e-42	naive-like T cells
RPS3A	3.1359e-45	1.14773	1	0.999	3.72231e-41	naive-like T cells
EEF1A11	3.31553e-43	1.06704	1	1	3.93554e-39	naive-like T cells
RPL30	1.58267e-42	1.0649	1	0.999	1.87862e-38	naive-like T cells
RPL11	3.39151e-42	1.05087	1	1	4.02572e-38	naive-like T cells
RPS28	1.07815e-41	1.44376	1	0.996	1.27976e-37	naive-like T cells
RPL281	2.44105e-41	0.994981	1	0.999	2.89753e-37	naive-like T cells
RPL13	2.56774e-41	0.993749	1	1	3.04791e-37	naive-like T cells
RPS23	2.6344e-41	1.06737	1	0.998	3.12703e-37	naive-like T cells
EEF1B2	3.8525e-40	1.29022	1	0.915	4.57292e-36	naive-like T cells
RPS5	3.9266e-40	1.24027	1	0.979	4.66088e-36	naive-like T cells
RPLP1	4.28422e-40	1.15923	1	1	5.08537e-36	naive-like T cells
RPL10	8.23613e-40	0.967381	1	1	9.77628e-36	naive-like T cells
RPL39	1.84301e-39	1.32042	1	0.996	2.18765e-35	naive-like T cells
RPS25	2.08515e-39	1.02291	1	0.995	2.47508e-35	naive-like T cells
RPS14	2.21265e-39	1.01873	1	0.999	2.62642e-35	naive-like T cells
RPL12	3.41298e-39	1.38293	1	0.963	4.05121e-35	naive-like T cells
PASK	6.82137e-39	0.363362	0.25	0.02	8.09696e-35	naive-like T cells
RPL34	1.02066e-38	1.12664	1	0.997	1.21153e-34	naive-like T cells
RPL18	2.2813e-38	1.00348	1	0.998	2.7079e-34	naive-like T cells
RPS6	4.22544e-38	1.00475	1	0.997	5.0156e-34	naive-like T cells
RPL19	2.26554e-37	0.904041	1	1	2.6892e-33	naive-like T cells
RPL91	2.29069e-37	1.15614	1	0.974	2.71905e-33	naive-like T cells
RPL41	3.12317e-37	0.881058	1	1	3.7072e-33	naive-like T cells
RPS15A1	4.34035e-37	0.946548	1	0.998	5.152e-33	naive-like T cells
RPS21	6.87364e-37	1.42703	1	0.981	8.15902e-33	naive-like T cells
RPS27A	3.91055e-36	0.857997	1	0.999	4.64182e-32	naive-like T cells
RPL35A	1.18537e-35	0.944957	1	0.992	1.40703e-31	naive-like T cells
RPL14	2.2478e-35	0.898604	1	0.997	2.66814e-31	naive-like T cells
RGS101	5.70919e-35	0.7586	0.697	0.174	6.77681e-31	naive-like T cells
RPL29	4.92112e-34	0.895763	1	0.997	5.84137e-30	naive-like T cells
CD272	6.67153e-34	0.645239	0.566	0.113	7.91911e-30	naive-like T cells
RPL22	3.08139e-33	1.10271	1	0.936	3.6576e-29	naive-like T cells
RPS18	4.22275e-33	0.921875	1	0.999	5.0124e-29	naive-like T cells
RPL37	5.07867e-33	1.14177	1	0.995	6.02839e-29	naive-like T cells
RPL36	6.93152e-33	1.04652	1	0.978	8.22771e-29	naive-like T cells
RPL5	8.41379e-33	0.994653	1	0.989	9.98717e-29	naive-like T cells
RPSA1	1.5051e-32	1.08052	1	0.946	1.78656e-28	naive-like T cells
BCL2	4.26566e-32	0.365279	0.263	0.028	5.06334e-28	naive-like T cells
RPL36A	4.39934e-31	1.31832	0.895	0.411	5.22202e-27	naive-like T cells
RPS27	5.20237e-31	1.01502	1	0.998	6.17521e-27	naive-like T cells
IL7R1	9.76756e-31	1.03793	0.737	0.205	1.15941e-26	naive-like T cells
RPS3	1.07335e-30	0.744204	1	1	1.27406e-26	naive-like T cells
RPL8	1.19721e-30	0.86096	1	0.994	1.42109e-26	naive-like T cells
RPLP2	3.3219e-30	0.868603	1	0.996	3.9431e-26	naive-like T cells
SH3YL1	4.80495e-30	0.338903	0.25	0.027	5.70348e-26	naive-like T cells
FLT3LG	1.52497e-29	0.772097	0.697	0.202	1.81014e-25	naive-like T cells
RPS16	1.6238e-29	0.872729	1	0.988	1.92745e-25	naive-like T cells
NOSIP1	2.91186e-29	0.902151	0.697	0.215	3.45638e-25	naive-like T cells
RPL18A	8.58463e-28	0.839867	1	0.999	1.019e-23	naive-like T cells
LDLRAP1	3.51286e-27	0.431186	0.329	0.05	4.16976e-23	naive-like T cells
RPL38	5.45624e-27	0.944862	0.987	0.866	6.47655e-23	naive-like T cells
RPL10A	6.93808e-27	0.759345	1	0.984	8.2355e-23	naive-like T cells
TPT11	1.55264e-26	0.822184	1	1	1.84299e-22	naive-like T cells
SELL1	3.82344e-26	0.801361	0.645	0.187	4.53842e-22	naive-like T cells
C1orf228	7.53754e-26	0.250025	0.184	0.017	8.94706e-22	naive-like T cells
TXK	8.42418e-26	0.307264	0.263	0.033	9.9995e-22	naive-like T cells
PIK3IP1	1.59397e-25	0.644889	0.658	0.186	1.89204e-21	naive-like T cells
RPS15	2.03568e-25	0.660377	1	0.998	2.41635e-21	naive-like T cells
RPLP01	4.54588e-25	0.791797	1	0.992	5.39595e-21	naive-like T cells
GNB2L1	4.76637e-25	0.761899	1	0.992	5.65769e-21	naive-like T cells
RPS29	5.20364e-25	1.45494	0.987	0.89	6.17672e-21	naive-like T cells
RPS4X	6.20858e-25	0.783069	1	0.999	7.36958e-21	naive-like T cells
C14orf64	9.43203e-25	0.299842	0.263	0.035	1.11958e-20	naive-like T cells
LDHB1	5.72711e-24	0.921957	0.947	0.521	6.79808e-20	naive-like T cells
SATB1	2.23914e-23	0.394285	0.316	0.052	2.65787e-19	naive-like T cells
FAU	2.61733e-23	0.625301	1	0.997	3.10677e-19	naive-like T cells
RPL6	3.59391e-23	0.69175	1	0.998	4.26597e-19	naive-like T cells
RPL21	2.83673e-22	0.998147	0.961	0.868	3.3672e-18	naive-like T cells
RPS22	8.22442e-22	1.06279	1	0.865	9.76239e-18	naive-like T cells
FAM173A	8.36163e-22	0.258665	0.184	0.02	9.92526e-18	naive-like T cells
OXNAD1	2.28513e-21	0.461545	0.447	0.105	2.71244e-17	naive-like T cells
RPL7A	3.11427e-21	0.606593	1	0.999	3.69664e-17	naive-like T cells
RPS7	1.18873e-20	0.629946	1	0.998	1.41102e-16	naive-like T cells
RPL24	3.60557e-20	0.678387	1	0.969	4.27981e-16	naive-like T cells
NUCB21	1.51465e-19	0.557961	0.5	0.14	1.79789e-15	naive-like T cells
ST131	4.01819e-19	0.596454	0.737	0.287	4.76959e-15	naive-like T cells
SERINC5	7.387e-19	0.290833	0.237	0.037	8.76837e-15	naive-like T cells
COX4I1	1.39251e-18	0.688151	1	0.901	1.65291e-14	naive-like T cells
RPL3	1.41254e-18	0.617748	1	0.999	1.67668e-14	naive-like T cells
ABLIM1	2.158e-18	0.475364	0.5	0.142	2.56155e-14	naive-like T cells
RPS24	3.80758e-18	0.624055	1	0.998	4.5196e-14	naive-like T cells
NPM11	1.50588e-17	0.716528	1	0.803	1.78748e-13	naive-like T cells
TMEM123	1.50705e-17	0.621267	0.566	0.195	1.78887e-13	naive-like T cells
RPL7	1.63986e-17	0.721921	0.987	0.917	1.94651e-13	naive-like T cells
NDFIP1	1.66913e-17	0.536663	0.592	0.198	1.98126e-13	naive-like T cells
RPL17	1.92145e-17	0.79399	0.829	0.437	2.28076e-13	naive-like T cells
ALKBH7	1.86826e-16	0.538464	0.526	0.176	2.21762e-12	naive-like T cells
COX7C1	2.34452e-16	0.683668	0.974	0.68	2.78295e-12	naive-like T cells
RPL42	2.94308e-16	0.754938	1	0.952	3.49344e-12	naive-like T cells
RPL27	3.41061e-16	0.648007	0.987	0.938	4.04839e-12	naive-like T cells
RPS9	5.21127e-16	0.591062	1	0.992	6.18578e-12	naive-like T cells
AL592284.1	1.00165e-15	0.371131	0.395	0.105	1.18896e-11	naive-like T cells
COMMD6	5.65774e-15	0.655465	0.921	0.513	6.71574e-11	naive-like T cells
NBEAL1	8.87056e-15	0.462721	0.592	0.222	1.05294e-10	naive-like T cells
TMEM661	1.02275e-14	0.630752	0.947	0.793	1.214e-10	naive-like T cells
BTG1	1.08854e-14	0.738556	0.605	0.264	1.29209e-10	naive-like T cells
ATF7IP2	1.33713e-14	0.360219	0.355	0.093	1.58718e-10	naive-like T cells
BTF31	1.35523e-14	0.581164	1	0.877	1.60866e-10	naive-like T cells
UQCRB	1.37255e-14	0.608307	0.947	0.586	1.62921e-10	naive-like T cells
RPL23A	1.63114e-14	0.522916	1	0.993	1.93617e-10	naive-like T cells
SERP1	3.36068e-14	0.549218	0.763	0.368	3.98913e-10	naive-like T cells
EIF3E	3.98194e-14	0.621667	0.75	0.383	4.72656e-10	naive-like T cells
RPL151	5.83229e-14	0.541551	1	0.992	6.92293e-10	naive-like T cells
CCDC109B1	6.38251e-14	0.384746	0.382	0.109	7.57604e-10	naive-like T cells
MT-ND3	9.74012e-14	0.76243	0.987	0.913	1.15615e-09	naive-like T cells
LEPROTL11	1.19389e-13	0.525558	0.645	0.272	1.41715e-09	naive-like T cells
THEM4	1.54706e-13	0.298496	0.276	0.064	1.83636e-09	naive-like T cells
HNRNPA11	1.8298e-13	0.5176	0.987	0.854	2.17197e-09	naive-like T cells
GLTSCR2	2.31978e-13	0.593124	0.632	0.292	2.75358e-09	naive-like T cells
RPL31	3.09788e-13	0.584679	0.987	0.908	3.67719e-09	naive-like T cells
EIF3L1	5.82882e-13	0.575967	0.803	0.447	6.91881e-09	naive-like T cells
C12orf57	5.8383e-13	0.618657	0.868	0.485	6.93006e-09	naive-like T cells
NACA	8.90946e-13	0.492175	1	0.993	1.05755e-08	naive-like T cells
IMPDH21	1.23789e-12	0.33938	0.342	0.097	1.46938e-08	naive-like T cells
MT-ND2	1.78694e-12	0.58107	0.987	0.883	2.12109e-08	naive-like T cells
FOXP1	2.41016e-12	0.452661	0.553	0.213	2.86086e-08	naive-like T cells
PDE3B	4.48421e-12	0.299204	0.289	0.074	5.32276e-08	naive-like T cells
HSPB1	1.46058e-11	0.466547	0.474	0.18	1.73371e-07	naive-like T cells
SELM	1.67015e-11	0.28108	0.263	0.066	1.98246e-07	naive-like T cells
RPL37A	4.45392e-11	0.485635	1	0.966	5.28681e-07	naive-like T cells
ATP5L1	4.51957e-11	0.50737	0.908	0.653	5.36473e-07	naive-like T cells
CCDC85B1	4.5335e-11	0.284134	0.342	0.104	5.38127e-07	naive-like T cells
MRPL521	6.5286e-11	0.309319	0.382	0.126	7.74945e-07	naive-like T cells
C11orf311	9.88923e-11	0.460597	0.566	0.254	1.17385e-06	naive-like T cells
ATP6V0E2	1.32945e-10	0.308853	0.316	0.096	1.57805e-06	naive-like T cells
TTN	1.37596e-10	0.271474	0.211	0.048	1.63326e-06	naive-like T cells
RPL35	1.51593e-10	0.455508	1	0.977	1.79941e-06	naive-like T cells
RPS10	1.71506e-10	0.330946	0.316	0.097	2.03578e-06	naive-like T cells
TOMM7	1.89739e-10	0.525457	0.934	0.718	2.25221e-06	naive-like T cells
RSL1D1	2.36492e-10	0.480952	0.579	0.269	2.80716e-06	naive-like T cells
NHP21	2.49445e-10	0.409142	0.474	0.191	2.96092e-06	naive-like T cells
PNRC1	2.58e-10	0.533074	0.697	0.353	3.06246e-06	naive-like T cells
ANP32B1	2.92111e-10	0.446645	0.737	0.387	3.46735e-06	naive-like T cells
GPX41	3.07882e-10	0.471343	0.592	0.28	3.65456e-06	naive-like T cells
RPL26	7.9867e-10	0.670825	0.987	0.89	9.48021e-06	naive-like T cells
OCIAD21	8.24589e-10	0.390544	0.461	0.189	9.78787e-06	naive-like T cells
CD8B1	9.12822e-10	0.595364	0.908	0.641	1.08352e-05	naive-like T cells
SUCLG2	1.04007e-09	0.27539	0.289	0.087	1.23457e-05	naive-like T cells
EIF3H	1.35908e-09	0.412897	0.829	0.473	1.61323e-05	naive-like T cells
NUDT16L1	1.99268e-09	0.259742	0.289	0.089	2.36532e-05	naive-like T cells
DGKA	2.03182e-09	0.277978	0.276	0.083	2.41177e-05	naive-like T cells
TOMM20	2.1964e-09	0.492036	0.632	0.331	2.60713e-05	naive-like T cells
TESPA1	2.50459e-09	0.282896	0.289	0.09	2.97294e-05	naive-like T cells
C6orf48	2.56891e-09	0.31602	0.355	0.127	3.0493e-05	naive-like T cells
HINT12	5.49698e-09	0.499101	0.882	0.648	6.52492e-05	naive-like T cells
TOB1	5.65639e-09	0.284334	0.342	0.119	6.71414e-05	naive-like T cells
FBL1	6.17728e-09	0.368981	0.5	0.223	7.33243e-05	naive-like T cells
ATP5O1	6.5111e-09	0.393157	0.526	0.241	7.72868e-05	naive-like T cells
NSA2	7.38616e-09	0.396777	0.618	0.305	8.76737e-05	naive-like T cells
EIF5A1	1.36324e-08	0.364927	0.618	0.306	0.000161817	naive-like T cells
VIM2	1.54589e-08	0.410442	0.947	0.869	0.000183497	naive-like T cells
HIST1H4C1	1.54796e-08	0.401547	0.605	0.314	0.000183743	naive-like T cells
CTSA1	1.72354e-08	0.266516	0.303	0.102	0.000204584	naive-like T cells
FAM162A	2.20127e-08	0.266056	0.342	0.125	0.000261291	naive-like T cells
C1QBP1	3.63626e-08	0.264056	0.276	0.092	0.000431625	naive-like T cells
LSM51	4.68216e-08	0.289301	0.329	0.121	0.000555773	naive-like T cells
CD48	8.86451e-08	0.424355	0.816	0.512	0.00105222	naive-like T cells
PCED1B	9.9701e-08	0.302748	0.289	0.104	0.00118345	naive-like T cells
UBA52	1.03654e-07	0.383716	1	0.983	0.00123037	naive-like T cells
RPL23	1.1725e-07	0.401877	0.868	0.602	0.00139175	naive-like T cells
YBX11	1.464e-07	0.348724	0.513	0.254	0.00173777	naive-like T cells
UXT	2.06578e-07	0.395846	0.671	0.385	0.00245208	naive-like T cells
PABPC1	2.37808e-07	0.433143	0.974	0.926	0.00282278	naive-like T cells
ISCU	2.52697e-07	0.315582	0.526	0.263	0.00299951	naive-like T cells
TBCA1	3.20861e-07	0.347416	0.5	0.245	0.00380862	naive-like T cells
PPA11	3.24159e-07	0.312695	0.421	0.188	0.00384777	naive-like T cells
NDUFB41	3.67988e-07	0.300067	0.513	0.253	0.00436802	naive-like T cells
RPS19	3.85581e-07	0.340479	1	1	0.00457685	naive-like T cells
PLP21	4.09991e-07	0.368946	0.355	0.153	0.00486659	naive-like T cells
CAMK4	5.66381e-07	0.284604	0.408	0.181	0.00672294	naive-like T cells
EIF3K1	5.9378e-07	0.402315	0.895	0.644	0.00704817	naive-like T cells
GPX11	8.30439e-07	0.329259	0.447	0.218	0.00985731	naive-like T cells
FKBP1A1	8.62269e-07	0.251171	0.408	0.181	0.0102351	naive-like T cells
HIST1H1D1	9.1833e-07	0.364636	0.553	0.291	0.0109006	naive-like T cells
C19orf431	9.81865e-07	0.305593	0.434	0.206	0.0116547	naive-like T cells
APEX11	9.83044e-07	0.281844	0.395	0.178	0.0116687	naive-like T cells
EEF21	1.01217e-06	0.478435	0.987	0.949	0.0120145	naive-like T cells
ATP5I1	1.08163e-06	0.297896	0.408	0.189	0.0128389	naive-like T cells
TRAPPC6A	1.63236e-06	0.27135	0.342	0.147	0.0193761	naive-like T cells
MIF1	1.86625e-06	0.386066	0.697	0.421	0.0221524	naive-like T cells
PCBP21	2.32781e-06	0.376469	0.737	0.473	0.0276311	naive-like T cells
GYPC	2.83621e-06	0.35259	0.658	0.4	0.0336658	naive-like T cells
ERGIC3	3.37801e-06	0.268664	0.461	0.23	0.040097	naive-like T cells
STK17A	3.62998e-06	0.259545	0.303	0.126	0.0430878	naive-like T cells
CD71	3.66979e-06	0.344471	0.75	0.497	0.0435604	naive-like T cells
TTC3	4.03955e-06	0.25421	0.368	0.165	0.0479495	naive-like T cells

## Sheet: Supplementary Table 8
Supplementary Table 8 - TCR clonotype singletons as determined by plate-based scRNA-Seq. Related to Supplementary Figure 6.
TCR clonotype singletons as a percentage of total cells per timepoint and response.
Timepoint	Singleton	Expanded Clonotype	Total cells	Singleton_Percentage
M2D1 CARTcell	643	227	870	73.9
Screening	327	306	633	51.7
M2D1	264	151	415	63.6
M7D1	186	259	445	41.8
Response	Timepoint	Singleton	Expanded Clonotype	Total cells	Singleton_Percentage
TTP_high	CART	386	172	558	69.2
TTP_low	CART	229	83	312	73.4
TTP_high	Screening	166	193	359	46.2
TTP_low	Screening	123	151	274	44.9
TTP_high	M2D1	119	74	193	61.7
TTP_low	M2D1	109	113	222	49.1
TTP_high	M7D1	111	207	318	34.9
TTP_low	M7D1	41	86	127	32.3
